# Supplementary material for: The RhHB1/RhLOX4 module affects the dehydration tolerance of rose flowers (Rosa hybrida) by fine-tuning jasmonic acid levels
Source: Hortic Res. 2020 May 2;7:74. doi: 10.1038/s41438-020-0299-z (PMC7195446; doi:10.1038/s41438-020-0299-z)
Supplement: Supplementary file 3 — Data S1 [file 41438_2020_299_MOESM3_ESM.xls]

## Sheet: up-regulated
Annotation of genes up-regulated in RhHB1-silenced rose petals comparing with TRV (petals infiltrated by empty vector). Significant differences were corrected with P<0.05 and expression ratio≥2. The adjusted P-values < 0.05 coded 1, > 0.05 coded 2.
ID	Description	TRV-RhHB1	TRV	ratio	Adjusted P	code
Transcription factor (TF)
RSA00164	ELF3-like protein 2	3.69	0.83	4.45	0.0410237	1
RSA00392	Transcription factor b3	5.17	2.44	2.12	0.973062	2
RSA07029	protein SHOOT GRAVITROPISM 5-like	34.01	15.37	2.21	0.0827184	2
RSA07030	protein SHOOT GRAVITROPISM 5-like	33.81	15.03	2.25	0.0704698	2
RSA07031	protein SHOOT GRAVITROPISM 5-like	36.3	16.28	2.23	0.0909892	2
RSA10392	transcription factor TCP4-like	7.87	2.57	3.06	0.725998	2
RSA10941	zinc finger CCCH domain-containing protein 18	3.99	0.77	5.18	0.0455091	1
RSA11752	transcription factor HY5	6.64	2.06	3.22	0.673961	2
RSA12194	transcription factor PRE1-like	6.41	1.98	3.24	0.0732545	2
RSA12611	transcription factor bHLH63-like	5.71	1.29	4.43	0.00476977	1
RSA13945	B-box zinc finger protein 19-like	18.98	4.46	4.26	0.187691	2
RSA14224	mini zinc finger protein 2-like	20.96	6.31	3.32	0.00430105	1
RSA14337	transcription factor ICE1-like	14.41	5.58	2.58	0.0650098	2
RSA14486	myb-related protein 308-like	37.59	7.59	4.95	3.04713e-07	1
RSA15215	MADS-box protein EJ2-like	22.42	9.27	2.42	0.0503634	2
RSA15927	ethylene-responsive transcription factor ERF003-like	34.39	6.35	5.42	0.0585327	2
RSA15928	ethylene-responsive transcription factor ERF003-like	37.59	6.71	5.6	0.0651387	2
RSA15947	transcription factor PRE6	3.96	0.32	12.38	0.000552007	1
RSA16846	zinc finger protein CONSTANS-LIKE 10-like	46.26	8.58	5.39	1	2
RSA16847	zinc finger protein CONSTANS-LIKE 10-like	46.95	9.66	4.86	1	2
RSA16848	zinc finger protein CONSTANS-LIKE 10-like	30	4.48	6.7	0.541666	2
RSA16849	zinc finger protein CONSTANS-LIKE 10-like	54.56	11.25	4.85	1	2
RSA16850	zinc finger protein CONSTANS-LIKE 10-like	44.97	9.09	4.95	0.797807	2
RSA16851	zinc finger protein CONSTANS-LIKE 10-like	46.77	9.5	4.92	0.698279	2
RSA16852	zinc finger protein CONSTANS-LIKE 10-like	46.34	8.41	5.51	1	2
RSA18356	basic leucine zipper 7	8.67	1.34	6.47	0.379341	2
RSA18660	transcription factor UNE10	10.35	1.33	7.78	2.93779e-06	1
RSA18745	transcription factor HY5	51.78	13.96	3.71	8.80178e-05	1
RSA18746	transcription factor HY5	52.58	13.93	3.77	5.46758e-05	1
RSA18850	nuclear transcription factor Y subunit B-3-like	23.11	6.24	3.7	0.0560403	2
RSA18851	nuclear transcription factor Y subunit B-3-like	22.5	5.93	3.79	0.0527483	2
RSA19906	myb-related protein 305-like	481.12	159.01	3.03	0.000314587	1
RSA21077	protein REVEILLE 8-like	18.78	3.82	4.92	1	2
RSA21078	protein REVEILLE 8-like	18.41	3.5	5.26	1	2
RSA21486	axial regulator YABBY 5	33.06	12.39	2.67	0.0167798	1
RSA21817	transcription factor UPBEAT1-like	9.06	1.21	7.49	8.80178e-05	1
RSA21857	transcription factor HY5-like	5.02	0.98	5.12	0.0121352	1
RSA21997	transcription factor MYB44-like	15.26	2.46	6.2	1	2
RSA22005	zinc finger protein ZAT5	134.81	37.37	3.61	1.39733e-05	1
RSA22054	transcription factor TCP9-like	9.7	3.22	3.01	0.0279345	1
RSA22055	transcription factor TCP9-like	4.54	0.86	5.28	0.00171137	1
RSA22573	transcription factor bHLH150	15.66	2.3	6.81	0.00860074	1
RSA22574	transcription factor bHLH150	17.17	2.42	7.1	0.0354198	1
RSA23245	B-box zinc finger protein 24	117.56	31.95	3.68	0.707076	2
RSA23604	NAC transcription factor 25-like	305.02	147.68	2.07	0.128003	2
RSA23628	AP2/ERF and B3 domain-containing transcription repressor RAV2-like	84.38	28.85	2.92	0.00105828	1
RSA25144	zinc finger protein CONSTANS-LIKE 2	43.2	14.24	3.03	0.75518	2
RSA26361	auxin response factor 18	4.38	0.72	6.08	0.00150705	1
RSA28522	zinc finger CCCH domain-containing protein 20	58.14	21.63	2.69	0.00377575	1
RSA28524	zinc finger CCCH domain-containing protein 20	59.86	21.71	2.76	0.0024308	1
RSA28748	auxin response factor 7-like	42.53	16.12	2.64	0.0146332	1
RSA29950	E3 ubiquitin-protein ligase MIEL1	79.09	31.98	2.47	0.0172628	1
RSA30575	transcription factor BHLH089	130.81	54.06	2.42	0.0469133	1
RSA30576	transcription factor BHLH089	128.81	52.91	2.43	0.0527606	2
RSA30577	transcription factor BHLH089	121.39	50.92	2.38	0.04807	1
RSA31078	transcription factor bHLH79	41.62	12.3	3.38	0.00585586	1
RSA31181	ultraviolet-B receptor UVR8-like	9.57	3.22	2.97	0.138324	2
RSA32896	cyclic dof factor 3	56.76	16.09	3.53	0.000314587	1
RSA33807	auxin response factor 8	8.79	3.2	2.75	0.250979	2
RSA34576	probable WRKY transcription factor 46	19.75	7.15	2.76	0.743211	2
RSA36513	zinc finger protein CONSTANS-LIKE 5	215.88	70.98	3.04	0.00293547	1
RSA37483	transcription factor TCP4-like	17.84	6.75	2.64	0.0162975	1
RSA37484	transcription factor TCP4-like	16.97	6.5	2.61	0.0196776	1
RSA42201	transcription factor bHLH79	23.04	7.28	3.16	0.00857458	1
RSA42202	transcription factor bHLH79	23.7	8.3	2.86	0.0174829	1
RSA42865	two-component response regulator-like APRR5	9.5	2.46	3.86	0.0119325	1
RSA42866	two-component response regulator-like APRR5	13.13	3.81	3.45	0.00308605	1
RSA42867	two-component response regulator-like APRR5	13.2	4.24	3.11	0.100195	2
RSA42868	two-component response regulator-like APRR5	13.92	3.96	3.52	0.00291926	1
RSA52445	myb-related protein 308-like	18.83	4.04	4.66	0.000252048	1
RSA52583	basic leucine zipper 43	3.16	0.1	31.6	0.000641318	1
RSA54463	zinc finger protein CONSTANS-LIKE 16-like	2.84	0.32	8.88	0.000370573	1
RSA57174	NAC domain-containing protein 43-like	10	1.77	5.65	3.32028e-06	1
Kinase
RSA00115	Kinase family protein	11.05	3.34	3.31	0.0043353	1
RSA06789	serine/threonine-protein kinase STN7, chloroplastic	7.3	1.27	5.75	0.146675	2
RSA06790	serine/threonine-protein kinase STN7, chloroplastic	9.66	1.89	5.11	0.0857525	2
RSA08674	probable LRR receptor-like serine/threonine-protein kinase At1g53430	11.06	3.25	3.4	0.403526	2
RSA09351	G-type lectin S-receptor-like serine/threonine-protein kinase At1g61500	12.72	4.79	2.66	0.121344	2
RSA09352	G-type lectin S-receptor-like serine/threonine-protein kinase At1g61500	15.16	5.89	2.57	0.139362	2
RSA12451	probable LRR receptor-like serine/threonine-protein kinase At1g53430	8.97	2.59	3.46	0.166301	2
RSA16645	PAN domain-containing protein At5g03700	44.47	15.23	2.92	0.025741	1
RSA19596	probable serine/threonine-protein kinase WNK9	36.27	14.41	2.52	0.0100501	1
RSA19784	serine/threonine-protein kinase STN7, chloroplastic	27.17	3.94	6.9	1.40068e-06	1
RSA19785	serine/threonine-protein kinase STN7, chloroplastic	25.39	3.35	7.58	9.00567e-07	1
RSA20087	probable LRR receptor-like serine/threonine-protein kinase At5g10290	10.44	3.89	2.68	0.0241176	1
RSA23265	ATP-dependent 6-phosphofructokinase 6-like	6.24	2.66	2.35	0.189693	2
RSA27412	Kinase family protein	6.01	1.98	3.04	0.0354198	1
RSA28294	DNA damage-repair/toleration protein DRT100	225.57	24.83	9.08	0.000233171	1
RSA30547	probable serine/threonine-protein kinase PBL7	23.96	9.91	2.42	0.0627576	2
RSA32182	Leucine-rich repeat family protein, putative, expressed	92.14	11.34	8.13	1	2
RSA32183	Leucine-rich repeat-containing protein	81.52	9.91	8.23	1	2
RSA32184	Leucine-rich repeat-containing protein	72.23	8.53	8.47	1	2
RSA32806	serine/threonine-protein kinase D6PKL2	8.29	2.92	2.84	0.0455426	1
RSA32816	CBL-interacting serine/threonine-protein kinase 9	99.97	31.89	3.13	1	2
RSA32817	CBL-interacting serine/threonine-protein kinase 9	93.67	29.63	3.16	0.941321	2
RSA32818	CBL-interacting serine/threonine-protein kinase 9	81.69	25.98	3.14	1	2
RSA32819	CBL-interacting serine/threonine-protein kinase 9	86.77	27.71	3.13	1	2
RSA32820	CBL-interacting serine/threonine-protein kinase 9	94.08	29.72	3.17	1	2
RSA32821	CBL-interacting serine/threonine-protein kinase 9	90.69	29.12	3.11	1	2
RSA33781	MDIS1-interacting receptor like kinase 2-like	9.6	2.22	4.32	0.0791432	2
RSA37933	MAP kinase kinase MKK1/SSP32-like	12.33	4.65	2.65	0.188139	2
RSA41920	3-phosphoinositide-dependent protein kinase 2-like	45.97	19.02	2.42	0.022943	1
RSA55244	CBL-interacting serine/threonine-protein kinase 20	5.28	0.57	9.26	0.0011067	1
Functional protein
RSA00050	putative cell wall protein	5.93	0.28	21.18	0.000214414	1
RSA00074	crocetin glucosyltransferase, chloroplastic-like	8.36	2.21	3.78	0.0491982	1
RSA00416	BTB/POZ domain-containing protein At1g67900	10.16	2.29	4.44	0.0206013	1
RSA00567	root phototropism protein 2	129.27	12.38	10.44	5.22665e-05	1
RSA00663	CASP-like protein 1E1	547.76	128.12	4.28	7.25361e-08	1
RSA00744	probable disease resistance protein At5g66890	2.91	0.43	6.77	0.00165453	1
RSA01102	E3 ubiquitin-protein ligase COP1-like	37.69	10.86	3.47	0.000131514	1
RSA01793	CRM domain-containing protein, putative	8.52	3.29	2.59	0.504027	2
RSA02002	putative receptor-like protein kinase At3g47110	7.59	2.92	2.6	1	2
RSA02773	Transposon Ty1-OL Gag-Pol polyprotein	35.16	12.42	2.83	0.00214501	1
RSA03212	carbonic anhydrase 2-like	7.36	2.91	2.53	0.306462	2
RSA03244	heme-binding-like protein At3g10130, chloroplastic	3.38	0.36	9.39	0.034084	1
RSA03246	protein OVEREXPRESSOR OF CATIONIC PEROXIDASE 3	6.78	3.04	2.23	1	2
RSA03260	ABC transporter G family member 22-like	13.4	1.03	13.01	5.22665e-05	1
RSA03407	BTB/POZ domain-containing protein NPY4-like	3.29	0.58	5.67	0.00723389	1
RSA03514	Pentatricopeptide repeat-containing protein, putative	57	12.98	4.39	0.18913	2
RSA03884	Glutaredoxin family protein	17	1.86	9.14	0.660173	2
RSA04009	NDR1/HIN1-like protein 1	183.55	78.92	2.33	0.0380197	1
RSA04177	ROTUNDIFOLIA like 17	68.87	20.66	3.33	0.000243137	1
RSA04214	alpha/beta-Hydrolases superfamily protein	7.44	2.54	2.93	0.901204	2
RSA04283	TMV resistance protein N-like	146.29	16.18	9.04	0.204997	2
RSA04499	protein RSI-1-like	7.21	1.22	5.91	0.17084	2
RSA04711	linoleate 13S-lipoxygenase 3-1, chloroplastic-like	19.53	0.66	29.59	0.0104648	1
RSA05339	photosystem I reaction center subunit psaK, chloroplastic	39.54	11.94	3.31	1	2
RSA05414	Retrotransposon protein, putative, Ty1-copia subclass	3.17	0.13	24.38	2.15561e-05	1
RSA05415	Retrotransposon protein, putative, Ty1-copia subclass	3.18	0.12	26.5	0.000215809	1
RSA05763	7-deoxyloganetin glucosyltransferase-like	178.58	65.98	2.71	0.00716491	1
RSA05792	Elongation factor 1-alpha	2.67	0	26.7	3.50309e-05	1
RSA05896	palmitoyl-monogalactosyldiacylglycerol delta-7 desaturase, chloroplastic-like	9.46	1.64	5.77	0.00752223	1
RSA05928	gibberellin-regulated protein 6-like	37.53	5.98	6.28	8.78792e-07	1
RSA05987	nudix hydrolase 1	10.64	0.79	13.47	0.125899	2
RSA05988	nudix hydrolase 1	11.34	0.8	14.18	0.0759898	2
RSA06085	auxin-responsive protein IAA14-like	239.56	38.32	6.25	0.051357	2
RSA06291	50S ribosomal protein L17-like	6.58	2.81	2.34	1	2
RSA06442	PAN domain-containing protein At5g03700	37.1	9.64	3.85	0.000289558	1
RSA06676	protein RALF-like 32	153.35	47.38	3.24	0.00541509	1
RSA07055	(-)-germacrene D synthase-like	7.94	0.68	11.68	0.0882215	2
RSA07056	(-)-germacrene D synthase-like	12.81	1.12	11.44	0.0696427	2
RSA07204	late embryogenesis abundant protein At1g64065-like	89.97	17.16	5.24	2.29497e-09	1
RSA07478	early nodulin-75-like	25.32	6.51	3.89	1	2
RSA07539	probable membrane-associated kinase regulator 6	23.09	6.96	3.32	0.000502879	1
RSA07816	probable pectate lyase 20	20.56	2.4	8.57	2.15561e-05	1
RSA08531	esterase-like	6.2	2.58	2.4	1	2
RSA08557	chlorophyll a-b binding protein CP26, chloroplastic	15.53	4.45	3.49	0.224622	2
RSA08658	cycloartenol-C-24-methyltransferase	7.34	1.82	4.03	0.00222158	1
RSA08809	glutamine synthetase leaf isozyme, chloroplastic	5.34	2.05	2.6	0.710097	2
RSA08838	Lactoylglutathione lyase / glyoxalase I family protein	12.88	5.05	2.55	0.128682	2
RSA08839	Lactoylglutathione lyase	14.91	5.92	2.52	0.142908	2
RSA09043	proline-rich protein 4-like	6.33	2.33	2.72	1	2
RSA09397	F8K7.25 protein	18.52	1.73	10.71	4.13106e-05	1
RSA09402	esterase-like	6.94	1.61	4.31	0.673042	2
RSA09897	wound-induced protein 1	112.44	9.86	11.4	0.000216523	1
RSA09925	crocetin glucosyltransferase, chloroplastic-like	9.82	3.06	3.21	0.438168	2
RSA09926	crocetin glucosyltransferase, chloroplastic-like	9.37	3.4	2.76	0.559338	2
RSA10097	JHL06P13.17 protein	112.06	36.38	3.08	0.618548	2
RSA10098	JHL06P13.17 protein	101.04	32.08	3.15	0.630859	2
RSA10741	SAUR-like auxin-responsive protein family	106.5	35.77	2.98	0.0316094	1
RSA11086	probable mitochondrial adenine nucleotide transporter BTL3	7.37	2.04	3.61	0.0495592	1
RSA11113	21 kDa protein-like	16.01	4.13	3.88	0.0340161	1
RSA11213	geranylgeranyl diphosphate reductase, chloroplastic	9.62	3.36	2.86	0.682945	2
RSA11402	ABC transporter G family member 22-like	6.77	0.51	13.27	0.00139984	1
RSA11403	ABC transporter G family member 22-like	6.89	0.59	11.68	0.00599423	1
RSA11404	ABC transporter G family member 22-like	6.55	0.47	13.94	0.000370573	1
RSA11746	gibberellin-regulated protein 6	48.75	14.92	3.27	0.0215711	1
RSA11776	probable xyloglucan endotransglucosylase/hydrolase protein B	122.7	11.2	10.96	7.10426e-13	1
RSA11778	BRI1 kinase inhibitor 1-like	20.68	9.53	2.17	0.212036	2
RSA11851	LuxR family transcriptional regulator	7.01	0.99	7.08	0.000101718	1
RSA12036	auxin-responsive protein IAA27-like	7.37	2.91	2.53	0.20644	2
RSA12046	Cold induced protein-like	356.73	121.39	2.94	0.00047895	1
RSA12336	molybdenum cofactor sulfurase-like	6.82	3.16	2.16	0.779275	2
RSA12342	dnaJ homolog subfamily C member 28	8.45	2.01	4.2	0.14719	2
RSA12530	Serine rich protein	9.51	2.83	3.36	0.0743471	2
RSA12701	NDR1/HIN1-like protein 13	9.89	4	2.47	0.64472	2
RSA12803	glutamate receptor 2.9-like	5.91	0.62	9.53	0.00955963	1
RSA12820	ABC transporter G family member 22-like	12.02	0.99	12.14	6.83129e-05	1
RSA12821	ABC transporter G family member 22-like	12.5	0.88	14.2	0.000744047	1
RSA12864	thermospermine synthase ACAULIS5	10.28	4.35	2.36	0.196933	2
RSA12908	aquaporin PIP2-7	111.23	10.37	10.73	3.67215e-09	1
RSA13020	ROTUNDIFOLIA like 21	6.73	1.72	3.91	0.189807	2
RSA13095	protein PHOTOSYSTEM I ASSEMBLY 2, chloroplastic	9.04	2.38	3.8	0.401007	2
RSA13104	auxin-responsive protein SAUR20-like	9.45	2.25	4.2	0.03272	1
RSA13229	probable pectate lyase 20	9.37	1.85	5.06	0.18913	2
RSA13441	primary amine oxidase-like	99.44	33.16	3	0.000426615	1
RSA13809	protein NEOXANTHIN-DEFICIENT 1	5.23	2.2	2.38	0.62276	2
RSA13859	defensin Ec-AMP-D2-like	26.23	2.2	11.92	2.72722e-09	1
RSA13860	defensin Ec-AMP-D2-like	17.21	1.44	11.95	2.90094e-07	1
RSA14027	protein LURP-one-related 12-like	9.61	1.69	5.69	0.000273787	1
RSA14115	(S)-2-hydroxy-acid oxidase GLO1	41.02	10.41	3.94	5.37508e-06	1
RSA14176	Glutaredoxin family protein	44.01	4.25	10.36	0.301184	2
RSA14338	Alpha/beta-hydrolase domain-containing protein	5.65	1.95	2.9	0.366203	2
RSA14339	Alpha/beta-hydrolase domain-containing protein	5.62	1.9	2.96	0.277727	2
RSA14378	heme-binding protein 2	10.64	3.75	2.84	1	2
RSA14503	gibberellin-regulated protein 6-like	13.77	2.11	6.53	0.000399991	1
RSA14507	ATP synthase subunit delta	12.53	3.96	3.16	0.467813	2
RSA14707	21 kDa protein	1849.62	488.05	3.79	1.40068e-06	1
RSA14717	Cytochrome b6f complex subunit, putative, expressed	16.05	3.72	4.31	0.862039	2
RSA14718	Cytochrome b6f complex subunit, putative, expressed	16.27	3.75	4.34	0.821835	2
RSA14730	basic blue protein	6.03	0.65	9.28	0.000502879	1
RSA15003	Ubiquitin-specific protease family C19-related protein	21.72	3.8	5.72	3.83359e-07	1
RSA15018	superoxide dismutase [Cu-Zn]	37.4	11.75	3.18	0.263462	2
RSA15380	Ubiquitin-specific protease family C19-related protein	33.15	4.62	7.18	8.96088e-10	1
RSA15516	allene oxide cyclase, chloroplastic-like	11.98	3.54	3.38	0.0162975	1
RSA15517	allene oxide cyclase, chloroplastic-like	12.67	3.8	3.33	0.0172628	1
RSA15854	probable carboxylesterase 15	3.59	0.71	5.06	0.0135407	1
RSA15951	EG5651	15.29	6.02	2.54	0.199691	2
RSA16171	inositol-3-phosphate synthase	16.46	2.39	6.89	1	2
RSA16366	photosystem I reaction center subunit N, chloroplastic	7.88	2.38	3.31	0.0735155	2
RSA16462	chlorophyll a-b binding protein 3, chloroplastic	47.83	13.71	3.49	1	2
RSA16488	probable carboxylesterase 15	9.8	1.29	7.6	0.962106	2
RSA16942	beta-glucosidase BoGH3B-like	5.58	1.75	3.19	0.026731	1
RSA17016	aquaporin PIP2-4-like	20.34	7.41	2.74	0.0120544	1
RSA17109	MLO-like protein 4	4.28	0.7	6.11	0.00788721	1
RSA17118	transcription repressor OFP12-like	25.54	2.19	11.66	1.27555e-14	1
RSA17300	Biogenesis of lysosome-related organelles complex 1 subunit	28.11	8.53	3.3	0.43335	2
RSA17342	(-)-germacrene D synthase-like	10.51	0.42	25.02	0.00208163	1
RSA17344	(-)-germacrene D synthase-like	9.24	0.49	18.86	0.000452757	1
RSA17592	auxin-responsive protein IAA17-like	32.3	6.93	4.66	0.862039	2
RSA17892	proline-rich protein 4-like	9.53	4.15	2.3	0.507767	2
RSA17923	extracellular ribonuclease LE-like	119.22	48.6	2.45	0.020372	1
RSA17987	chlorophyll a-b binding protein CP24 10A, chloroplastic	19.98	6.96	2.87	0.100506	2
RSA18105	21 kDa protein-like	508.74	176.37	2.88	0.0302311	1
RSA18106	21 kDa protein-like	30.39	7.88	3.86	0.00341626	1
RSA18107	21 kDa protein-like	40.08	12.27	3.27	0.00599791	1
RSA18139	expansin-A6	27.77	2.79	9.95	0.311837	2
RSA18330	ferredoxin-1-like	118.06	38.36	3.08	0.000383862	1
RSA18460	auxin-responsive protein IAA4-like	225.5	91.85	2.46	0.0103588	1
RSA18483	Glutaredoxin family protein	21.7	2.26	9.6	1.16766e-12	1
RSA18546	auxin-responsive protein IAA27	12.5	5.33	2.35	0.14016	2
RSA18715	WEB family protein At1g75720	9.86	4.46	2.21	0.390119	2
RSA18726	UPF0187 protein At3g61320, chloroplastic-like	5.85	2.35	2.49	0.221227	2
RSA18795	auxin response factor 7-like	18.3	5.65	3.24	0.188561	2
RSA18796	auxin response factor 7-like	15.31	4.25	3.6	0.078897	2
RSA18928	Ubiquitin-specific protease family C19-related protein	12.22	2.16	5.66	0.00145278	1
RSA18929	Ubiquitin-specific protease family C19-related protein	11.63	2.63	4.42	0.0267673	1
RSA18961	expansin-A4-like	449.81	37.16	12.1	4.18512e-24	1
RSA18962	expansin-A8	201.67	5.74	35.13	0.613279	2
RSA19197	UDP-glycosyltransferase 73E1-like	7.17	2.59	2.77	0.693353	2
RSA19564	protein MET1, chloroplastic	7.33	2.9	2.53	0.184432	2
RSA19760	Rubredoxin family protein	11.11	3.39	3.28	1	2
RSA20053	CBS domain-containing protein CBSX5-like	8.12	2.58	3.15	0.538319	2
RSA20104	ribulose bisphosphate carboxylase/oxygenase activase, chloroplastic	46.67	17.02	2.74	0.778302	2
RSA20135	Encodes a protein involved in salt tolerance, names SIS (Salt Induced Serine rich).	106.62	30.73	3.47	0.0049211	1
RSA20242	palmitoyl-monogalactosyldiacylglycerol delta-7 desaturase, chloroplastic-like	9.87	2.06	4.79	0.0017231	1
RSA20243	palmitoyl-monogalactosyldiacylglycerol delta-7 desaturase, chloroplastic-like	9.66	2.01	4.81	0.00162452	1
RSA20244	chlorophyll a-b binding protein P4, chloroplastic	48.26	14.04	3.44	0.000108378	1
RSA20386	heavy metal-associated isoprenylated plant protein 7	8.21	2.04	4.02	0.0863422	2
RSA20387	heavy metal-associated isoprenylated plant protein 7	8.29	2.16	3.84	0.08955	2
RSA20443	Retrotransposon protein, putative, Ty3-gypsy subclass	6	2.37	2.53	0.0415902	1
RSA20487	probable N-acetyltransferase HLS1	65.97	14.25	4.63	0.000819057	1
RSA20488	probable N-acetyltransferase HLS1	63.15	13.64	4.63	0.000762685	1
RSA20518	Late embryogenesis abundant (LEA) hydroxyproline-rich glycoprotein family	70.56	34.25	2.06	0.186383	2
RSA20569	probable pectate lyase 20	12.58	0.87	14.46	6.92949e-12	1
RSA20575	E3 ubiquitin-protein ligase PUB23-like	40.89	13.96	2.93	0.00123198	1
RSA20711	alcohol dehydrogenase-like 1	7.95	2.97	2.68	0.0576128	2
RSA20741	protein BIG GRAIN 1-like E	13.21	0.94	14.05	7.76218e-12	1
RSA20959	Cyclase/dehydrase family protein	5.32	0.47	11.32	0.000349325	1
RSA21076	protein REVEILLE 8-like	15.28	2.68	5.7	1	2
RSA21093	stress-related protein	93.53	26.43	3.54	0.887855	2
RSA21094	stress-related protein	89.26	27.93	3.2	0.857487	2
RSA21106	expansin-A1-like	33.58	4.76	7.05	0.666096	2
RSA21119	F-box protein GID2	186.37	80.32	2.32	0.043827	1
RSA21531	mRNA, clone: RTFL01-36-F17	5.44	2.33	2.33	0.608764	2
RSA21602	aquaporin PIP2-7	197.11	17.12	11.51	7.46208e-14	1
RSA21798	cytochrome P450 CYP82D47-like	45.45	16.13	2.82	0.137286	2
RSA21799	cytochrome P450 CYP82D47-like	51.81	17.63	2.94	0.137076	2
RSA22449	probable pectate lyase 18	30.68	3.5	8.77	1	2
RSA22451	probable 2-oxoglutarate-dependent dioxygenase At5g05600	223.29	41.66	5.36	0.928933	2
RSA22508	caffeoylshikimate esterase-like	69.13	27.23	2.54	0.0425301	1
RSA22827	protein LNK3-like	162.69	40.7	4	0.838614	2
RSA22828	protein LNK3-like	155.04	38.68	4.01	0.83458	2
RSA22941	DCC family protein At1g52590, chloroplastic	18.41	6.86	2.68	0.0865356	2
RSA23081	probable methyltransferase PMT20	26.31	11.88	2.21	0.0865015	2
RSA23133	auxin-induced protein AUX22-like	21.82	2.58	8.46	2.29497e-09	1
RSA23195	Retrotransposon protein, putative, Ty1-copia subclass	9.54	1.75	5.45	0.974421	2
RSA23248	endoglucanase 6	19.11	1.54	12.41	1	2
RSA23378	sodium-dependent phosphate transport protein 1, chloroplastic	9.96	3.96	2.52	0.0744902	2
RSA23379	sodium-dependent phosphate transport protein 1, chloroplastic	10.68	3.99	2.68	0.0354798	1
RSA23380	sodium-dependent phosphate transport protein 1, chloroplastic	10.54	4.11	2.56	0.0556983	2
RSA23715	poly(U)-specific endoribonuclease-B-like	148.55	64.16	2.32	0.0349429	1
RSA23720	Chlorophyll a-b binding protein 3C, chloroplastic	144.99	22.05	6.58	0.6154	2
RSA23721	Chlorophyll a-b binding protein, chloroplastic	137.09	23.7	5.78	0.28692	2
RSA23722	chlorophyll a-b binding protein of LHCII type 1	104.66	30.62	3.42	5.22665e-05	1
RSA23723	Chlorophyll a-b binding protein 21, chloroplastic	122.85	20.11	6.11	0.305256	2
RSA23848	auxin-responsive protein IAA29	14.33	3.99	3.59	0.00115041	1
RSA24037	Gag-pol polyprotein	12.32	4.54	2.71	0.185847	2
RSA24091	probable pectate lyase 8	19.35	2.67	7.25	0.261058	2
RSA24290	probable disease resistance protein At5g66890	2.81	0.42	6.69	0.00171137	1
RSA24674	aquaporin SIP1-1-like	14.66	5.9	2.48	0.293339	2
RSA24745	NADP-dependent glyceraldehyde-3-phosphate dehydrogenase	57.73	23.01	2.51	0.107941	2
RSA24746	NADP-dependent glyceraldehyde-3-phosphate dehydrogenase	38.29	16.44	2.33	0.114029	2
RSA24751	ferredoxin-thioredoxin reductase, variable chain, chloroplastic-like	42.29	16.76	2.52	0.0841885	2
RSA24774	proteinaceous RNase P 1	10.79	3.7	2.92	0.425835	2
RSA24775	proteinaceous RNase P 1	9.91	2.34	4.24	0.00280899	1
RSA24776	proteinaceous RNase P 1	9.22	2.84	3.25	0.250489	2
RSA24777	proteinaceous RNase P 1	12.14	3.88	3.13	0.292475	2
RSA24782	proteinaceous RNase P 1	12.92	2.7	4.79	0.000219956	1
RSA25135	proline-rich 33 kDa extensin-related protein-like	209.25	45.96	4.55	0.000420115	1
RSA25136	repetitive proline-rich cell wall protein 2-like	199.91	44.02	4.54	0.00181479	1
RSA25137	proline-rich 33 kDa extensin-related protein-like	204.99	47.46	4.32	0.000182183	1
RSA25138	repetitive proline-rich cell wall protein 2-like	163.56	35.72	4.58	0.000791642	1
RSA25183	salicylic acid-binding protein 2-like	60.28	10.29	5.86	1.07713e-06	1
RSA25338	Tetratricopeptide repeat (TPR)-like superfamily protein	39.52	5.21	7.59	1.75348e-10	1
RSA25339	Tetratricopeptide repeat (TPR)-like superfamily protein	40.15	4.7	8.54	8.78792e-07	1
RSA25572	abscisic acid 8'-hydroxylase 4	96.59	41.64	2.32	0.0398102	1
RSA25870	early light-induced protein, chloroplastic-like	38.76	7.26	5.34	0.0234669	1
RSA25978	BTB/POZ domain-containing protein At1g67900	33.8	7.46	4.53	0.0153438	1
RSA26408	ras-related protein RABC2a-like	7.39	2.8	2.64	0.759461	2
RSA26409	ras-related protein RABC2a-like	6.76	1.62	4.17	0.16576	2
RSA26412	dol-P-Man:Man(6)GlcNAc(2)-PP-Dol alpha-1,2-mannosyltransferase	6.92	2.6	2.66	0.417439	2
RSA26415	ras-related protein RABC2a-like	7.71	2.46	3.13	0.347836	2
RSA26416	dol-P-Man:Man(6)GlcNAc(2)-PP-Dol alpha-1,2-mannosyltransferase	9.29	2.41	3.85	0.199691	2
RSA26689	Retrotransposon protein, putative, unclassified	6.1	0.57	10.7	4.93607e-05	1
RSA26719	Aldo/keto reductase family protein	30.1	8.68	3.47	0.156284	2
RSA26722	Aldo/keto reductase family protein	25.7	8.16	3.15	0.290698	2
RSA26890	magnesium-chelatase subunit ChlH, chloroplastic	5.29	1.71	3.09	0.0268708	1
RSA26931	T10O24.15	8.77	1.53	5.73	5.60324e-05	1
RSA27018	subtilisin-like protease SBT1.8	4.2	1.12	3.75	0.0415902	1
RSA27071	DNA-3-methyladenine glycosylase, putative	25.02	5.62	4.45	0.0019922	1
RSA27684	putative glycerol-3-phosphate transporter 1	49.84	9.93	5.02	2.90726e-05	1
RSA28002	copper chaperone for superoxide dismutase, chloroplastic/cytosolic	11.35	4	2.84	0.0346734	1
RSA28043	E3 ubiquitin-protein ligase COP1-like	33.22	9.96	3.34	0.00153635	1
RSA28044	E3 ubiquitin-protein ligase COP1-like	29.95	9.37	3.2	0.00377575	1
RSA28045	E3 ubiquitin-protein ligase COP1-like	30.58	9.2	3.32	0.00281065	1
RSA28330	probable membrane-associated kinase regulator 1	63.09	12.21	5.17	2.10114e-09	1
RSA28751	protein NRT1/ PTR FAMILY 3.1	339.5	160.84	2.11	0.0941247	2
RSA29421	rop guanine nucleotide exchange factor 1	3.46	1.05	3.3	0.0452339	1
RSA29450	triacylglycerol lipase 2-like	16.38	6.76	2.42	0.0672672	2
RSA29451	triacylglycerol lipase 2-like	21.16	6	3.53	0.000169766	1
RSA29634	ammonium transporter 1 member 2-like	16.06	2.55	6.3	0.306381	2
RSA29696	COP1-interacting protein 7	8.21	3.05	2.69	0.0124296	1
RSA30026	protein ASPARTIC PROTEASE IN GUARD CELL 1	221.8	53.34	4.16	1.25928e-07	1
RSA30177	mRNA, clone: RTFL01-43-H20	130.74	51.09	2.56	0.190626	2
RSA30374	60S ribosomal protein L3, putative	24.1	3.93	6.13	0.000334968	1
RSA30657	Calmodulin 4, putative	65.78	23.36	2.82	0.00469458	1
RSA30705	nuclear mitotic apparatus protein 1	26.3	9.29	2.83	0.00162452	1
RSA30706	nuclear mitotic apparatus protein 1	25.55	9	2.84	0.00150705	1
RSA31246	pectin acetylesterase 8-like	221.99	94.09	2.36	0.0329784	1
RSA31247	pectin acetylesterase 8-like	182.96	73.35	2.49	0.0280919	1
RSA31248	pectin acetylesterase 8-like	209.12	86.78	2.41	0.0203115	1
RSA31249	pectin acetylesterase 8-like	210.61	88.28	2.39	0.0244801	1
RSA31250	pectin acetylesterase 8-like	212.78	89.95	2.37	0.0345643	1
RSA31472	Early tobacco anther 1	57.89	23.94	2.42	0.034084	1
RSA31961	nicotinamide/nicotinic acid mononucleotide adenylyltransferase-like	6.69	2.68	2.5	0.809769	2
RSA32055	cytochrome P450 CYP736A12-like	7.53	2.88	2.61	0.216272	2
RSA32056	cytochrome P450 CYP736A12-like	9.23	3.95	2.34	0.236978	2
RSA32075	protein JINGUBANG	26.27	6.6	3.98	0.953172	2
RSA32076	protein JINGUBANG	25.24	6.31	4	0.912097	2
RSA32325	allene oxide synthase 1, chloroplastic	34.4	15.3	2.25	0.103875	2
RSA32326	fatty acid hydroperoxide lyase, chloroplastic	12.09	5.72	2.11	0.0704187	2
RSA32330	isoeugenol synthase 1-like	6.79	1.04	6.53	0.0577589	2
RSA32331	isoeugenol synthase 1-like	6.5	1.57	4.14	0.153411	2
RSA32710	T26F17.4	8.14	0.91	8.95	0.00865777	1
RSA33038	Gag-Pol-related retrotransposon family protein	3.75	0.83	4.52	0.0280841	1
RSA33402	Cotton fiber expressed protein	141.9	53.61	2.65	0.185847	2
RSA33403	Cotton fiber expressed protein	152.16	56.35	2.7	0.159858	2
RSA34443	replication protein A 70 kDa DNA-binding subunit D-like	7.79	2.94	2.65	0.0528117	2
RSA34444	replication protein A 70 kDa DNA-binding subunit D-like	11.52	3.81	3.02	0.0168294	1
RSA34445	replication protein A 70 kDa DNA-binding subunit D-like	7.38	2.88	2.56	0.0692332	2
RSA34446	replication protein A 70 kDa DNA-binding subunit D-like	7.29	2.83	2.58	0.066026	2
RSA34812	non-functional NADPH-dependent codeinone reductase 2-like	8.4	3.47	2.42	0.68794	2
RSA34847	protein SPA1-RELATED 4-like	17.69	7.84	2.26	0.0863422	2
RSA35187	subtilisin-like protease SBT5.3	19.47	8.1	2.4	0.0471199	1
RSA35245	beta-amylase 3, chloroplastic	16.63	6.61	2.52	0.0280841	1
RSA35272	protein piccolo-like	22.2	3.03	7.33	0.0297649	1
RSA35286	probable O-methyltransferase 3	497.68	94.39	5.27	0.0292912	1
RSA35377	protochlorophyllide-dependent translocon component 52, chloroplastic-like	12.87	4.47	2.88	1	2
RSA35495	ABC transporter G family member 11-like	46.55	11.87	3.92	1	2
RSA35496	ABC transporter G family member 11-like	34.33	7.98	4.3	1	2
RSA35497	ABC transporter G family member 11-like	20.23	4.66	4.34	1	2
RSA35841	CRM domain-containing protein, putative	8.12	3.53	2.3	1	2
RSA35843	CRM domain-containing protein, putative	5.95	2.51	2.37	0.944239	2
RSA35977	BTB/POZ domain-containing protein SR1IP1	17.48	1.51	11.58	8.80178e-05	1
RSA37242	putative disease resistance protein RGA4	3.21	0.62	5.18	0.000382926	1
RSA37246	putative disease resistance protein RGA4	4.42	0.78	5.67	0.00617476	1
RSA37870	nitrate regulatory gene2 protein-like	25.29	9.77	2.59	0.0270484	1
RSA38138	delta(8)-fatty-acid desaturase 2-like	8.5	1.68	5.06	1	2
RSA38139	delta(8)-fatty-acid desaturase 2-like	8.05	1.65	4.88	1	2
RSA38141	probable sodium/metabolite cotransporter BASS3, chloroplastic	11.53	3.15	3.66	0.0367456	1
RSA38142	probable sodium/metabolite cotransporter BASS3, chloroplastic	12.22	3.31	3.69	0.0491982	1
RSA38187	Cryptochrome-1	6.12	2.17	2.82	0.405447	2
RSA38345	ABC transporter F family member 5-like	17.95	7.66	2.34	0.100756	2
RSA38346	ABC transporter F family member 5-like	30.81	11.48	2.68	0.00872064	1
RSA38347	ABC transporter F family member 5-like	32.05	12.76	2.51	0.0208548	1
RSA38986	protein ORANGE-GREEN, chloroplastic	45.94	18.26	2.52	0.219693	2
RSA39139	cytochrome P450 78A9-like	194.86	74.17	2.63	0.30242	2
RSA39800	3-hydroxy-3-methylglutaryl-coenzyme A reductase 1-like	137.45	42.55	3.23	0.000174576	1
RSA39816	pectinesterase 3	34.16	13.25	2.58	0.00791555	1
RSA39902	thioredoxin F-type, chloroplastic-like	15.07	5.89	2.56	0.622027	2
RSA40177	deoxyribodipyrimidine photo-lyase	7.71	2.13	3.62	0.00150705	1
RSA40178	deoxyribodipyrimidine photo-lyase	7.96	2.05	3.88	0.000493291	1
RSA40179	deoxyribodipyrimidine photo-lyase	8.06	2.79	2.89	0.456526	2
RSA40180	deoxyribodipyrimidine photo-lyase	6.79	1.95	3.48	0.00330695	1
RSA40235	protein HSH49-like	6.77	2.96	2.29	0.925432	2
RSA40927	protein PLASTID MOVEMENT IMPAIRED 1	8.3	1.93	4.3	2.15561e-05	1
RSA40928	protein PLASTID MOVEMENT IMPAIRED 1	8.39	1.94	4.32	1.80389e-05	1
RSA41373	protein high chlorophyll fluorescent 107	8.79	3.96	2.22	0.236678	2
RSA41553	lachrymatory-factor synthase-like	19.62	3.58	5.48	1	2
RSA41636	glycine-rich cell wall structural protein	2.42	0.05	48.4	0.00469458	1
RSA42022	BTB/POZ domain-containing protein NPY2	40.81	13.56	3.01	0.0532055	2
RSA42224	protein BIG GRAIN 1-like E	7.42	0.57	13.02	9.27886e-05	1
RSA42232	TORTIFOLIA1-like protein 4	21.28	4.78	4.45	0.000793949	1
RSA43122	protein WVD2-like 7	8.95	2.92	3.07	0.00616461	1
RSA43123	protein WVD2-like 7	8.96	3.12	2.87	0.0141486	1
RSA43124	protein WVD2-like 7	9.79	3.25	3.01	0.00607546	1
RSA43125	protein WVD2-like 7	8.88	2.84	3.13	0.00482818	1
RSA43194	protein LNK2-like	53.43	12.48	4.28	0.160114	2
RSA43195	protein LNK2-like	52.02	12.04	4.32	0.14782	2
RSA43247	J domain-containing protein required for chloroplast accumulation response 1	28.8	9.62	2.99	0.000746575	1
RSA43248	J domain-containing protein required for chloroplast accumulation response 1	28.84	9.73	2.96	0.00092273	1
RSA43329	brefeldin A-inhibited guanine nucleotide-exchange protein 1	14.32	5.33	2.69	0.0297649	1
RSA43331	brefeldin A-inhibited guanine nucleotide-exchange protein 1	13.36	5.5	2.43	0.0868401	2
RSA43468	phototropin-1	42.83	17.84	2.4	0.0297649	1
RSA43671	protein LONGIFOLIA 2-like	11.81	2.47	4.78	1.61854e-07	1
RSA43817	Transposon Ty1-BL Gag-Pol polyprotein	29.2	8.44	3.46	0.000102836	1
RSA44088	myosin heavy chain-related	6.47	2.3	2.81	1	2
RSA44499	carboxyl-terminal-processing peptidase 3, chloroplastic	11.68	3.26	3.58	0.00205576	1
RSA45269	centromere protein C	7.21	2.19	3.29	0.14986	2
RSA45377	3-hydroxy-3-methylglutaryl-coenzyme A reductase 1-like	230.55	93.05	2.48	0.0301383	1
RSA45379	3-hydroxy-3-methylglutaryl-coenzyme A reductase 1	205.72	73	2.82	0.00791555	1
RSA45903	Gag-pol polyprotein	10.73	2.91	3.69	0.0252553	1
RSA45904	Transposon Ty1-H Gag-Pol polyprotein	37.41	12.91	2.9	0.00135106	1
RSA46303	Transposon Ty1-H Gag-Pol polyprotein	75.11	9.46	7.94	1	2
RSA47137	beta-hexosaminidase 2	6.64	2.38	2.79	0.914177	2
RSA48340	glycine-rich RNA-binding protein 10-like	35.88	1.43	25.09	2.72722e-09	1
RSA49514	(-)-germacrene D synthase-like	9.35	0.31	30.16	0.001433	1
RSA50106	Retrotransposon protein, putative, Ty1-copia subclass	10.12	1.56	6.49	1	2
RSA50531	chlorophyll a-b binding protein 3, chloroplastic	31.77	8.37	3.8	1	2
RSA50844	G2/mitotic-specific cyclin S13-7-like	3.07	0.18	17.06	0.000305382	1
RSA51026	protein SIEVE ELEMENT OCCLUSION B-like	3.69	0.56	6.59	0.0246449	1
RSA51387	heme-binding-like protein At3g10130, chloroplastic	22.62	6.34	3.57	0.560734	2
RSA52320	protein LURP-one-related 5-like	3.13	0.51	6.14	0.0455091	1
RSA53663	Retrotransposon protein, putative, unclassified	7.62	2.17	3.51	0.145062	2
RSA53987	glycine-rich RNA-binding protein 10-like	52.43	1.32	39.72	5.60324e-05	1
RSA55189	UDP-Glycosyltransferase superfamily protein	5.62	0.66	8.52	0.000135546	1
RSA55250	probable GMP synthase [glutamine-hydrolyzing]	3.81	0.79	4.82	0.0248183	1
RSA56408	(-)-germacrene D synthase-like	6.96	0.32	21.75	0.0226798	1
RSA56827	carotenoid cleavage dioxygenase 7, chloroplastic-like	2.98	0.55	5.42	0.0138194	1
RSA56878	expansin-A6	17.53	1.46	12.01	0.0454251	1
RSA57397	GDSL esterase/lipase LTL1-like	2.42	0	24.2	0.0208548	1
RSA57760	ammonium transporter 1 member 2-like	6.71	1.18	5.69	0.38239	2
RSA58047	arabinogalactan peptide 20-like	9.25	1.44	6.42	1	2
RSA58445	At2g39560/F12L6.22	3.68	0.2	18.4	0.000625048	1
RSA58608	auxin-responsive protein IAA14-like	168.33	28.24	5.96	0.14718	2
RSA58632	benzyl alcohol O-benzoyltransferase	6.96	3.13	2.22	0.34546	2
RSA58636	cDNA clone:001-101-B09, full insert sequence	38.36	4.79	8.01	0.000512887	1
No hit and unknown
RSA00153	uncharacterized LOC112188531	5.38	1.94	2.77	0.361147	2
RSA00318	uncharacterized LOC112184118	6.11	2.62	2.33	0.902671	2
RSA01758	uncharacterized LOC112202277	41.27	6.26	6.59	5.22665e-05	1
RSA01995	uncharacterized LOC112189502	24.84	9.42	2.64	0.0732545	2
RSA03026	uncharacterized LOC112200379	5.63	1.94	2.9	1	2
RSA03052	uncharacterized LOC112188756	7.5	0.9	8.33	0.00059295	1
RSA04183	No hit	9.44	3.09	3.06	0.0280919	1
RSA04346	uncharacterized LOC112180168	17.3	1.24	13.95	0.384999	2
RSA06014	No hit	6.87	3.08	2.23	1	2
RSA06505	uncharacterized LOC112169150	7.98	0.92	8.67	0.00561246	1
RSA08004	No hit	17.01	5.38	3.16	0.14438	2
RSA08427	uncharacterized LOC112189898	9.86	3.6	2.74	1	2
RSA09132	No hit	4.71	0.91	5.18	0.0184228	1
RSA09573	No hit	15.79	2.5	6.32	0.046926	1
RSA11782	No hit	9.41	1.4	6.72	0.593024	2
RSA11918	No hit	21.2	9.32	2.27	0.0960773	2
RSA12804	No hit	5.17	0.32	16.16	0.01215	1
RSA13178	No hit	30.2	0.58	52.07	0.294847	2
RSA13715	No hit	8.63	2.32	3.72	0.139323	2
RSA13717	No hit	8.91	2.3	3.87	0.199691	2
RSA13967	No hit	30.25	1.6	18.91	0.0732909	2
RSA14839	uncharacterized LOC112190288	3.56	0.61	5.84	0.0280919	1
RSA15367	No hit	6.46	1.69	3.82	0.128387	2
RSA15560	No hit	31.2	11.31	2.76	0.0557681	2
RSA15730	No hit	7.29	1.99	3.66	0.676485	2
RSA16061	uncharacterized LOC112168482	258.15	28.18	9.16	3.1903e-18	1
RSA16124	No hit	40.16	13.66	2.94	0.00723389	1
RSA17299	uncharacterized LOC112193007	68.07	15.81	4.31	0.217691	2
RSA17975	No hit	12.29	2.5	4.92	1	2
RSA18444	uncharacterized LOC112200260	42.64	8.82	4.83	0.0131234	1
RSA19307	uncharacterized LOC112167509	88.06	28.24	3.12	0.000365525	1
RSA19348	No hit	15.37	4.95	3.11	0.0309853	1
RSA19349	No hit	17.92	5.76	3.11	0.0692332	2
RSA20141	No hit	501.79	166.29	3.02	0.125666	2
RSA20143	No hit	624.72	230.91	2.71	0.0603167	2
RSA23206	uncharacterized LOC112183447	8.23	0.86	9.57	2.15561e-05	1
RSA24206	uncharacterized LOC112190977	38.41	9.7	3.96	0.168948	2
RSA24772	uncharacterized mitochondrial protein AtMg00810-like	7.86	1.23	6.39	0.00164192	1
RSA24773	uncharacterized LOC112182589	7.66	0.91	8.42	0.00107206	1
RSA24778	uncharacterized mitochondrial protein AtMg00810-like	7.78	1.33	5.85	0.00246878	1
RSA24779	uncharacterized mitochondrial protein AtMg00810-like	11.57	1.62	7.14	4.44603e-05	1
RSA25340	uncharacterized LOC112189997	35.52	4.91	7.23	1.46748e-08	1
RSA25847	uncharacterized LOC112181535	5.27	1.75	3.01	0.973699	2
RSA26317	uncharacterized LOC112174689	100.88	33.41	3.02	0.301466	2
RSA26318	uncharacterized LOC112174689	99.44	32.55	3.05	0.275956	2
RSA26404	uncharacterized LOC112193789	9.27	2.38	3.89	0.146675	2
RSA26407	uncharacterized LOC112191965	5.25	2.2	2.39	1	2
RSA26410	uncharacterized LOC112165323	7.33	1.6	4.58	0.0696427	2
RSA26411	uncharacterized LOC112193789	10.63	3.55	2.99	0.118968	2
RSA26413	uncharacterized LOC112191965	7.15	2.21	3.24	0.24412	2
RSA26414	uncharacterized LOC112181776	6.01	2.33	2.58	0.441537	2
RSA26417	uncharacterized LOC112181776	6.73	2.95	2.28	0.914045	2
RSA31084	uncharacterized LOC112200553	5.78	2.15	2.69	1	2
RSA31089	uncharacterized LOC112200553	6.61	3.1	2.13	1	2
RSA31833	uncharacterized LOC112169873	8.42	2.72	3.1	0.606101	2
RSA32626	uncharacterized LOC112174760	808.49	112.3	7.2	3.60223e-15	1
RSA32908	uncharacterized LOC112199151	9.68	3.4	2.85	0.507694	2
RSA32909	uncharacterized LOC112199151	9.16	3.83	2.39	0.651377	2
RSA34325	uncharacterized LOC112182919	33.65	11.61	2.9	0.00342362	1
RSA34326	uncharacterized LOC112165503	24.63	9.04	2.72	0.164563	2
RSA35270	uncharacterized LOC112192875	22.21	3.07	7.23	0.0290405	1
RSA35273	uncharacterized LOC112202277	32.94	4.67	7.05	4.72732e-07	1
RSA35274	uncharacterized LOC112202277	25.35	5.48	4.63	0.00167598	1
RSA35919	No hit	5.75	2.52	2.28	1	2
RSA38166	uncharacterized LOC112189502	25.18	9.73	2.59	0.110825	2
RSA38168	uncharacterized LOC112189502	19.39	7.62	2.54	0.218636	2
RSA38205	uncharacterized LOC112193457	11.36	1.93	5.89	0.16576	2
RSA38404	uncharacterized LOC112182503	8.29	2.55	3.25	0.00309802	1
RSA38405	uncharacterized LOC112182503	8.14	2.58	3.16	0.00443906	1
RSA38406	uncharacterized LOC112182503	8.13	2.56	3.18	0.00408174	1
RSA40857	No hit	6.23	1.8	3.46	0.587017	2
RSA41493	uncharacterized LOC112168323	6.45	2.41	2.68	0.116473	2
RSA43035	No hit	264.46	118.09	2.24	0.0400363	1
RSA43462	No hit	5.14	2.38	2.16	1	2
RSA43790	uncharacterized LOC112178951	5.39	2.45	2.2	1	2
RSA46584	No hit	8.86	0.82	10.8	0.0516531	2
RSA48178	No hit	7.95	2.5	3.18	0.807626	2
RSA48203	No hit	10.82	2.93	3.69	0.424258	2
RSA48205	uncharacterized LOC112191513	6.77	2.62	2.58	0.172123	2
RSA48645	No hit	9	3.04	2.96	0.010042	1
RSA48837	No hit	10.09	3.35	3.01	0.139362	2
RSA50491	No hit	13.2	3.06	4.31	0.0334006	1
RSA51108	uncharacterized LOC112168230	9.86	1.5	6.57	0.00037382	1
RSA54979	No hit	10.87	2.91	3.74	0.682945	2
RSA55096	No hit	4.83	0.23	21	0.0203806	1
RSA55321	No hit	25.56	4.06	6.3	0.000405137	1
RSA56929	uncharacterized LOC112183490	46.79	11.82	3.96	0.0200478	1
RSA56930	uncharacterized LOC112183490	35.11	9.74	3.6	0.0709907	2
RSA57190	No hit	9.62	1.72	5.59	1	2

## Sheet: down-regulated
Annotation of genes down-regulated in RhHB1-silenced rose petals comparing with TRV (petals infiltrated by empty vector). Significant differences were corrected with P<0.05 and expression ratio≤0.5. Theadjusted P-values < 0.05 coded 1, > 0.05 coded 2.
ID	Description	TRV-RhHB1	TRV	ratio	adjusted P	code
Transcription factor (TF)
RSA02153	NAC domain-containing protein 92-like	31.93	103.88	0.31	0.211724	2
RSA02577	transcription factor MYB8-like	1.4	8.46	0.17	0.0510486	2
RSA03371	NAC domain-containing protein 73-like	62.41	119.45	0.52	0.0420957	1
RSA05459	NAC domain-containing protein 73-like	104.19	216.9	0.48	0.0214636	1
RSA08366	NAC domain-containing protein 100-like	182.59	396.18	0.46	0.0137945	1
RSA08367	NAC domain-containing protein 100-like	198.99	430.89	0.46	0.0138371	1
RSA08907	transcription factor IIIA-like	2.33	6.77	0.34	0.997936	2
RSA11808	NAC domain-containing protein 92-like	10.77	39.57	0.27	0.000151358	1
RSA14546	homeobox-leucine zipper protein ATHB-40	4.3	16.46	0.26	0.00482818	1
RSA14989	zinc finger protein ZAT12-like	228.26	759.97	0.3	0.187691	2
RSA18317	LOB domain-containing protein 1-like	21.88	84.46	0.26	0.00430105	1
RSA18318	LOB domain-containing protein 1-like	24.09	94.92	0.25	0.0322827	1
RSA18319	LOB domain-containing protein 1-like	7.8	30.86	0.25	0.606922	2
RSA23208	transcription factor MYB41	8.84	25.46	0.35	0.804866	2
RSA23209	transcription factor MYB41	12.05	33.13	0.36	0.917716	2
RSA23210	transcription factor MYB41	4.11	11.21	0.37	0.362217	2
RSA31013	heat shock factor protein HSF24	104.28	207.89	0.5	0.0325257	1
RSA34763	homeobox-leucine zipper protein ATHB-12	187.94	490.74	0.38	0.0149397	1
RSA34764	homeobox-leucine zipper protein ATHB-12	202.28	503.9	0.4	0.0919887	2
RSA47025	zinc finger CCCH domain-containing protein 2-like	1.38	14.3	0.1	0.726981	2
Kinase
RSA00883	receptor-like protein EIX2	7.17	16.39	0.44	0.00618377	1
RSA00921	mitogen-activated protein kinase 3	93.75	180.8	0.52	0.0367107	1
RSA02731	receptor-like protein kinase HSL1	13.27	32.28	0.41	0.00269651	1
RSA03380	cysteine-rich receptor-like protein kinase 42	3.19	10.22	0.31	0.0326406	1
RSA07621	G-type lectin S-receptor-like serine/threonine-protein kinase LECRK1	3.29	25.96	0.13	0.485039	2
RSA07622	G-type lectin S-receptor-like serine/threonine-protein kinase LECRK1	3.08	23.61	0.13	0.567655	2
RSA12763	G-type lectin S-receptor-like serine/threonine-protein kinase At1g11410	1.95	5.83	0.33	0.551969	2
RSA13810	Late embryogenesis abundant protein (LEA) family protein	1.64	7.38	0.22	0.949507	2
RSA14089	wall-associated receptor kinase-like 22	2.07	7.78	0.27	0.0003012	1
RSA14090	wall-associated receptor kinase-like 22	1.54	6.64	0.23	0.00115576	1
RSA14091	wall-associated receptor kinase-like 22	2.15	8.13	0.26	0.000314075	1
RSA18872	G-type lectin S-receptor-like serine/threonine-protein kinase At1g11410	5.36	13.96	0.38	0.0129197	1
RSA19532	phosphoenolpyruvate carboxylase kinase 1	20.94	108.79	0.19	1.34199e-10	1
RSA22847	G-type lectin S-receptor-like serine/threonine-protein kinase At1g11410	2.9	9.19	0.32	0.000727918	1
RSA26160	mitogen-activated protein kinase 3	80.94	154.95	0.52	0.0425301	1
RSA26161	mitogen-activated protein kinase 3	81.09	157.55	0.51	0.0356638	1
RSA29415	G-type lectin S-receptor-like serine/threonine-protein kinase LECRK3	1.47	5.46	0.27	0.0445259	1
RSA29416	G-type lectin S-receptor-like serine/threonine-protein kinase LECRK2	1.09	6.82	0.16	0.000957349	1
RSA30464	receptor-like cytosolic serine/threonine-protein kinase RBK2	15.77	36.94	0.43	0.00776151	1
RSA33787	wall-associated receptor kinase-like 22	3.43	12.82	0.27	0.000213261	1
RSA38754	receptor like protein 7-like	1.38	7.06	0.2	1.02354e-06	1
RSA40760	cysteine-rich receptor-like protein kinase 42	7.95	23.34	0.34	0.000726751	1
RSA45507	receptor-like protein kinase HSL1	10.95	24.39	0.45	0.01433	1
RSA49250	ras GTPase-activating protein-binding protein 2-like	2.38	8.16	0.29	0.0279535	1
RSA56138	wall-associated receptor kinase-like 20	10.41	46.47	0.22	1	2
RSA57282	G-type lectin S-receptor-like serine/threonine-protein kinase LECRK3	3.74	10.29	0.36	0.207798	2
Functional protein
RSA00233	non-specific lipid transfer protein GPI-anchored 2	1.56	6.88	0.23	0.0566177	2
RSA00308	protein NUCLEAR FUSION DEFECTIVE 4-like	1.47	5.27	0.28	0.00413553	1
RSA00372	MLO-like protein 3	15.04	37.66	0.4	0.00310515	1
RSA00542	plasma membrane ATPase 1-like	14.06	47.48	0.3	0.0556983	2
RSA01013	beta-galactosidase 16-like	3.62	13.78	0.26	5.37508e-06	1
RSA01159	7-deoxyloganetin glucosyltransferase-like	0.97	11.52	0.08	7.51165e-14	1
RSA01388	BEST Arabidopsis thaliana protein match is: embryo defective 2170	5.62	19.78	0.28	0.00919594	1
RSA01410	Transmembrane family protein	6.68	15.98	0.42	0.0131234	1
RSA01411	Transmembrane family protein	6.33	15.13	0.42	0.0138371	1
RSA01708	CTLH, C-terminal LisH motif (InterPro:	20.09	42.92	0.47	0.0255149	1
RSA01830	ACT domain-containing protein ACR12	2.91	8.34	0.35	0.00420159	1
RSA01863	probable serine incorporator	14.43	36.25	0.4	0.00280899	1
RSA02478	UDP-glycosyltransferase 74G1-like	25.21	76.09	0.33	0.00310885	1
RSA02493	MACPF domain-containing protein At1g14780	4.93	18.16	0.27	0.152004	2
RSA02719	calcium-transporting ATPase 12, plasma membrane-type	6.31	13.39	0.47	0.0257854	1
RSA02721	calcium-transporting ATPase 12, plasma membrane-type	6.41	13.38	0.48	0.0297649	1
RSA02838	probable galactinol--sucrose galactosyltransferase 6	137.22	371.49	0.37	0.000500916	1
RSA03126	molybdate transporter 1	1.05	5.88	0.18	0.00402093	1
RSA03245	bifunctional TH2 protein, mitochondrial-like	11.14	38.81	0.29	0.000321591	1
RSA03264	peroxidase 25	2.96	7.46	0.4	0.0305277	1
RSA03434	protein DETOXIFICATION 14-like	1.3	5.52	0.24	0.000581347	1
RSA03506	alcohol dehydrogenase-like 4	2.26	9.39	0.24	0.236715	2
RSA03507	transcriptional corepressor LEUNIG_HOMOLOG-like	2.21	5.38	0.41	0.0416848	1
RSA03684	probable sucrose-phosphate synthase 1	6.23	13.25	0.47	0.0301383	1
RSA03877	cytochrome P450 704C1-like	4.04	16.56	0.24	0.000576941	1
RSA03886	cytochrome P450 714A1-like	0.87	6.66	0.13	5.37508e-06	1
RSA04193	Ubiquitin carboxyl-terminal hydrolase family protein	1.46	5.29	0.28	0.00553725	1
RSA04783	ABC transporter G family member 31	1.48	6.51	0.23	0.00111513	1
RSA05036	glucan endo-1,3-beta-glucosidase-like	3.38	33.57	0.1	6.1591e-15	1
RSA05153	putative disease resistance protein At3g14460	2.6	7.36	0.35	0.00814993	1
RSA05709	patatin-like protein 2	0.17	4.19	0.04	0.00340971	1
RSA06572	12-oxophytodienoate reductase 2-like	4.48	10.73	0.42	0.261058	2
RSA06639	auxin-responsive protein IAA31	0.95	7.15	0.13	0.00163108	1
RSA07213	probable protein phosphatase 2C 8	28.7	80.76	0.36	0.445838	2
RSA07214	probable protein phosphatase 2C 8	18.45	58.19	0.32	0.000151358	1
RSA07215	probable protein phosphatase 2C 8	23.52	68.77	0.34	0.362777	2
RSA07216	probable protein phosphatase 2C 8	20.32	61.5	0.33	0.00511144	1
RSA07484	peamaclein	49.62	207.7	0.24	1.46748e-08	1
RSA07546	protein EXORDIUM-like 7	4.6	15.02	0.31	0.0256523	1
RSA08201	glycolipid transfer protein 1-like	2.1	8.77	0.24	0.00403436	1
RSA08541	cytochrome P450 714C2-like	2.76	7.5	0.37	0.451126	2
RSA08621	protein EXORDIUM-like 7	3.11	9.16	0.34	0.178295	2
RSA08671	Haloacid dehalogenase-like hydrolase (HAD) superfamily protein	206.55	584.13	0.35	0.000192836	1
RSA09181	metallothionein-like protein 1B	112.37	1919.07	0.06	1	2
RSA09563	1-aminocyclopropane-1-carboxylate oxidase homolog 1-like	1.97	9.62	0.2	0.403625	2
RSA09606	midnolin homolog	3.1	6.74	0.46	0.0301383	1
RSA09669	glutamate synthase [NADH], amyloplastic	106.34	212.28	0.5	0.040345	1
RSA09670	glutamate synthase [NADH], amyloplastic	106.25	211.63	0.5	0.0415902	1
RSA11111	tetraketide alpha-pyrone reductase 1-like	12.5	41.27	0.3	0.000135546	1
RSA11529	14 kDa proline-rich protein DC2.15-like	3.05	14.77	0.21	0.178443	2
RSA11548	tetraketide alpha-pyrone reductase 1-like	11.16	39.91	0.28	0.000170707	1
RSA11779	galactinol synthase 2	5.35	13.36	0.4	0.0195301	1
RSA11907	Drought-induced protein 1	81.55	225.08	0.36	0.0863422	2
RSA11908	Drought-induced protein 1	81.87	226.91	0.36	0.0836305	2
RSA12559	UDP-glycosyltransferase 74E1-like	9.64	29.01	0.33	0.00146238	1
RSA12599	cysteine synthase-like	2.95	10.02	0.29	0.0593877	2
RSA12632	bifunctional TH2 protein, mitochondrial-like	8.71	28.33	0.31	0.00185917	1
RSA12639	ascorbate transporter, chloroplastic	5.55	23.29	0.24	0.000245236	1
RSA12876	fatty acid desaturase 4, chloroplastic	5.38	19.95	0.27	0.565404	2
RSA12967	Triacylglycerol lipase, putative	2.94	8.62	0.34	0.0291091	1
RSA13176	carbonic anhydrase 2-like	1.35	8.25	0.16	0.0503634	2
RSA13277	chymomexicain-like	18.94	163.25	0.12	1.15896e-11	1
RSA13278	chymomexicain-like	20.42	179.55	0.11	5.25621e-15	1
RSA13324	protein SODIUM POTASSIUM ROOT DEFECTIVE 3-like	13.73	29.25	0.47	0.0478016	1
RSA13633	beta-galactosidase 5	3.68	19.16	0.19	1.48137e-08	1
RSA14441	auxin-responsive protein IAA33	1.6	5.04	0.32	0.0491982	1
RSA14786	1-aminocyclopropane-1-carboxylate oxidase homolog 1-like	4.09	8.74	0.47	0.267905	2
RSA15050	putative glutamine amidotransferase GAT1_2.1	6.06	31.37	0.19	1	2
RSA15051	putative glutamine amidotransferase GAT1_2.1	6.42	29.65	0.22	1	2
RSA15076	probable indole-3-acetic acid-amido synthetase GH3.1	5.5	14.96	0.37	0.034084	1
RSA15116	non-specific lipid transfer protein GPI-anchored 2-like	15.37	46.96	0.33	0.000108378	1
RSA15117	protein EXORDIUM-like 7	4	9.95	0.4	0.141166	2
RSA15504	purple acid phosphatase 22-like	6.22	14.29	0.44	0.0280841	1
RSA15932	auxin-responsive protein SAUR32	24.38	104.37	0.23	0.965525	2
RSA16076	21 kDa protein	76.42	158.31	0.48	0.0133374	1
RSA16982	RING-H2 finger protein ATL79-like	3.58	14.8	0.24	0.381978	2
RSA16994	Protein little zipper 2	16.33	46.12	0.35	0.394747	2
RSA17411	tonoplast dicarboxylate transporter-like	140.55	282.42	0.5	0.0329784	1
RSA17607	IAA-amino acid hydrolase ILR1-like	5.17	20.86	0.25	4.44453e-05	1
RSA17609	IAA-amino acid hydrolase ILR1-like	5.35	18.22	0.29	5.31941e-05	1
RSA17612	IAA-amino acid hydrolase ILR1-like	5.65	19	0.3	0.000108378	1
RSA17613	IAA-amino acid hydrolase ILR1-like	3.07	10.62	0.29	0.00953151	1
RSA17648	granule-bound starch synthase 1, chloroplastic/amyloplastic-like	3.75	9	0.42	0.0868401	2
RSA17785	ABC transporter I family member 17	13.16	31.22	0.42	0.0119883	1
RSA18151	berberine bridge enzyme-like 17	32.39	195.48	0.17	9.55291e-05	1
RSA18163	probable E3 ubiquitin-protein ligase XERICO	13.37	31.37	0.43	0.0215711	1
RSA18222	non-specific lipid transfer protein GPI-anchored 2	1.26	6.25	0.2	0.00486214	1
RSA18251	cytochrome P450 94A2-like	16.61	65.06	0.26	1	2
RSA18297	peroxidase 4-like	2.25	13.91	0.16	4.65174e-09	1
RSA18939	heavy metal-associated isoprenylated plant protein 24	7.54	59.72	0.13	5.61148e-08	1
RSA19161	flotillin-like protein 4	0.68	9.79	0.07	0.0118868	1
RSA19162	flotillin-like protein 4	0.64	9.18	0.07	0.0234669	1
RSA19324	RING/FYVE/PHD zinc finger superfamily protein	10.05	21.06	0.48	0.0512085	2
RSA19389	inositol oxygenase 1-like	28.62	77.53	0.37	0.100394	2
RSA19419	codeine O-demethylase-like	16.94	37.94	0.45	0.00917285	1
RSA19889	membrane protein PM19L	2.88	8.17	0.35	0.0349429	1
RSA20025	cinnamoyl-CoA reductase-like SNL6	255.06	599.69	0.43	0.00654501	1
RSA20216	Adenine nucleotide alpha hydrolases-like superfamily protein	6.92	18.26	0.38	0.0209646	1
RSA20451	anoctamin-like protein At1g73020	7.38	17.98	0.41	0.0420957	1
RSA20703	probable E3 ubiquitin-protein ligase RHB1A	26.07	60.56	0.43	0.00969835	1
RSA20704	probable E3 ubiquitin-protein ligase RHB1A	25.24	58.93	0.43	0.00891227	1
RSA20705	probable E3 ubiquitin-protein ligase RHB1A	22.73	54.48	0.42	0.00641251	1
RSA20706	probable E3 ubiquitin-protein ligase RHB1A	26.7	62.92	0.42	0.00791555	1
RSA20940	probable carboxylesterase 2	14.75	49.95	0.3	3.60792e-05	1
RSA21074	bidirectional sugar transporter N3	1.63	142.87	0.01	0.00423186	1
RSA21721	mediator of RNA polymerase II transcription subunit 21-like	5.11	12.29	0.42	0.0328508	1
RSA21722	mediator of RNA polymerase II transcription subunit 21-like	4.98	12.02	0.41	0.0332843	1
RSA21723	mediator of RNA polymerase II transcription subunit 21-like	4.29	11.14	0.39	0.0232654	1
RSA22432	BAHD acyltransferase DCR	28.85	73.6	0.39	0.00271948	1
RSA22436	probable aldo-keto reductase 1	109.78	480.19	0.23	2.74278e-08	1
RSA22437	probable aldo-keto reductase 1	112.45	535.94	0.21	2.29497e-09	1
RSA22468	cytochrome P450 714C2-like	3.79	11.07	0.34	0.276847	2
RSA22686	GDSL esterase/lipase At1g29670-like	43.12	197.49	0.22	0.251174	2
RSA22789	probable sucrose-phosphate synthase 1	6.11	13.12	0.47	0.0280919	1
RSA23252	WAT1-related protein At5g07050-like	2.02	9.04	0.22	2.03147e-05	1
RSA23333	abscisic acid 8'-hydroxylase 1	13.69	38.41	0.36	0.754703	2
RSA23334	abscisic acid 8'-hydroxylase 1	12.07	33.56	0.36	0.601218	2
RSA23336	abscisic acid 8'-hydroxylase 1	12.05	33.43	0.36	0.70772	2
RSA23337	abscisic acid 8'-hydroxylase 1	14.59	40.55	0.36	0.7927	2
RSA23345	NDR1/HIN1-like protein 26	79.63	202.21	0.39	0.00111099	1
RSA23495	tyrosine-protein phosphatase DSP1	91.23	237.19	0.38	0.0177194	1
RSA23518	protein ECERIFERUM 2-like	26.03	66.03	0.39	0.000805526	1
RSA23570	(+)-neomenthol dehydrogenase-like	27.5	59.87	0.46	0.0349862	1
RSA23571	(+)-neomenthol dehydrogenase-like	27.31	58.35	0.47	0.0433472	1
RSA23577	(+)-neomenthol dehydrogenase-like	25.04	55.75	0.45	0.0331774	1
RSA23990	2-alkenal reductase (NADP(+)-dependent)-like	4.25	47.91	0.09	0.193458	2
RSA24094	ST63-2	46.12	308.32	0.15	1	2
RSA24097	ST63-2	49.36	331.22	0.15	1	2
RSA24844	protein PIN-LIKES 7	75.67	205.05	0.37	0.0590505	2
RSA24845	protein PIN-LIKES 7	89.55	243.53	0.37	0.0981672	2
RSA24846	protein PIN-LIKES 7	71.51	198.3	0.36	0.0674574	2
RSA25066	Core-2/I-branching beta-1,6-N-acetylglucosaminyltransferase family protein	10.52	37.53	0.28	0.66768	2
RSA25067	Core-2/I-branching beta-1,6-N-acetylglucosaminyltransferase family protein	14.35	54.85	0.26	0.656009	2
RSA25089	Ketose-bisphosphate aldolase class-II family protein	15.21	38.06	0.4	0.00476977	1
RSA25090	Fructose-bisphosphate aldolase	24.27	57.76	0.42	0.00860074	1
RSA25091	Fructose-bisphosphate aldolase	22.96	54.88	0.42	0.00813976	1
RSA25092	Fructose-bisphosphate aldolase	40.9	93.1	0.44	0.0203379	1
RSA25396	WAT1-related protein At5g07050-like	32.55	83.1	0.39	0.0010422	1
RSA26088	desiccation-related protein PCC13-62-like	259.34	671.26	0.39	0.00264037	1
RSA26250	exocyst complex component EXO70H1-like	8.46	49.02	0.17	0.000275076	1
RSA26257	ascorbate transporter, chloroplastic	3.62	14.86	0.24	0.00412337	1
RSA26258	ascorbate transporter, chloroplastic	4.26	16.66	0.26	3.32028e-06	1
RSA26332	MLO-like protein 3	16.3	42.24	0.39	0.00246878	1
RSA26383	3-ketoacyl-CoA synthase 11-like	135.01	262.36	0.51	0.0457161	1
RSA26631	RHOMBOID-like protein 1	6.48	29.91	0.22	1.16218e-08	1
RSA26632	RHOMBOID-like protein 1	6.14	28.81	0.21	1.92696e-08	1
RSA26654	beta-galactosidase 5	7.83	40.03	0.2	5.63239e-10	1
RSA26655	beta-galactosidase 5	7.59	38.47	0.2	8.6494e-10	1
RSA26747	probable inactive purple acid phosphatase 27	2.87	6.96	0.41	0.0362154	1
RSA26934	chaperone protein DnaJ-like	21.53	108.68	0.2	0.655504	2
RSA26935	chaperone protein DnaJ-like	19.71	104.87	0.19	0.743039	2
RSA26936	chaperone protein DnaJ-like	23.52	116.23	0.2	0.68486	2
RSA27264	TLC domain-containing protein At5g14285-like	29.84	92.95	0.32	0.0491982	1
RSA27531	homocysteine S-methyltransferase 3	211.25	545.3	0.39	0.0576128	2
RSA28811	pectinesterase 2	1.26	4.64	0.27	0.00132599	1
RSA29318	sugar transporter ERD6-like 16	26.47	70.37	0.38	0.00277579	1
RSA29319	sugar transporter ERD6-like 16	28.34	75	0.38	0.00283044	1
RSA29320	sugar transporter ERD6-like 16	26.16	69.48	0.38	0.00214501	1
RSA29321	sugar transporter ERD6-like 16	20.54	50.61	0.41	0.00723389	1
RSA29322	sugar transporter ERD6-like 16	27.62	71.36	0.39	0.00431906	1
RSA29361	F-box/kelch-repeat protein At3g23880-like	18.37	93.41	0.2	1	2
RSA29362	F-box/kelch-repeat protein At3g23880-like	17.71	91.38	0.19	1	2
RSA29376	protein NRT1/ PTR FAMILY 7.2-like	71.64	641.7	0.11	1.07713e-06	1
RSA29860	kiwellin-like	15.24	39.02	0.39	0.0351057	1
RSA30279	cysteine synthase-like	2.38	6.8	0.35	0.424258	2
RSA30591	alanine--glyoxylate aminotransferase 2 homolog 2, mitochondrial-like	16.63	34.38	0.48	0.0429988	1
RSA30845	hydroquinone glucosyltransferase-like	25.29	79.84	0.32	0.39881	2
RSA30854	probable polyamine oxidase 4	41.85	93.97	0.45	0.01433	1
RSA30856	probable polyamine oxidase 4	39.3	88.62	0.44	0.0119883	1
RSA30858	probable polyamine oxidase 4	41.17	88.38	0.47	0.0256757	1
RSA31474	metal-nicotianamine transporter YSL3	24.73	61.32	0.4	0.0455685	1
RSA31907	Transmembrane family protein	5.96	14.61	0.41	0.00857077	1
RSA32009	E3 ubiquitin-protein ligase At1g63170-like	3.91	14.12	0.28	0.654099	2
RSA32763	acid beta-fructofuranosidase 1, vacuolar-like	9.54	27.11	0.35	0.607718	2
RSA32989	alcohol dehydrogenase-like 4	1.58	7.25	0.22	0.231256	2
RSA33021	probable 6-phosphogluconolactonase 1	35.3	70.77	0.5	0.0472946	1
RSA33050	transcriptional corepressor LEUNIG_HOMOLOG-like	2.06	5.18	0.4	0.0343148	1
RSA33083	F-box only protein 7	2.41	5.93	0.41	0.0664572	2
RSA33281	protein ECERIFERUM 1-like	627.18	1265.83	0.5	0.040345	1
RSA33282	protein ECERIFERUM 1-like	519.39	1029.89	0.5	0.0491982	1
RSA33458	alpha-aminoadipic semialdehyde synthase	161.19	557.46	0.29	8.09707e-06	1
RSA33459	alpha-aminoadipic semialdehyde synthase	153.22	532.6	0.29	7.24459e-06	1
RSA33804	probable inactive 2-oxoglutarate-dependent dioxygenase AOP2	9.88	27.64	0.36	1	2
RSA33805	probable inactive 2-oxoglutarate-dependent dioxygenase AOP2	9.75	29.25	0.33	1	2
RSA33806	2-oxoglutarate-dependent dioxygenase AOP2-like	11.21	31.55	0.36	1	2
RSA33855	plasma membrane ATPase 1-like	7.42	26.29	0.28	7.40925e-06	1
RSA33999	Maternal effect embryo arrest 60 protein	12	44.36	0.27	1.54681e-05	1
RSA34000	Maternal effect embryo arrest 60 protein	12.29	45.16	0.27	1.11044e-05	1
RSA34001	Maternal effect embryo arrest 60 protein	12.12	44.39	0.27	1.11044e-05	1
RSA34045	protein DETOXIFICATION 48	7.63	16.4	0.47	0.0356984	1
RSA34060	O-fucosyltransferase 34-like	15.93	45.22	0.35	0.000283341	1
RSA34061	O-fucosyltransferase 34-like	15.57	44.58	0.35	0.00024141	1
RSA34201	bifunctional TH2 protein, mitochondrial-like	19.3	91.75	0.21	0.000233584	1
RSA34278	putative beta-glucosidase 41	5.01	12.09	0.41	0.109066	2
RSA34360	GDSL esterase/lipase 3-like	554.26	1875.7	0.3	0.00213292	1
RSA34735	fatty acyl-CoA reductase 1-like	3.42	10.57	0.32	0.0125358	1
RSA34737	fatty acyl-CoA reductase 1-like	7.38	16.81	0.44	0.0149397	1
RSA34738	fatty acyl-CoA reductase 1-like	7.92	17.52	0.45	0.0205913	1
RSA34740	fatty acyl-CoA reductase 1-like	5.01	13.88	0.36	0.00860074	1
RSA34741	fatty acyl-CoA reductase 1-like	5.75	15.96	0.36	0.00616461	1
RSA34933	disease resistance protein RGA2-like	2.68	6.99	0.38	0.407128	2
RSA35533	probable cinnamyl alcohol dehydrogenase 9	5.54	13.07	0.42	0.017709	1
RSA36620	probable serine incorporator	14.25	36.42	0.39	0.00214501	1
RSA36621	probable serine incorporator	18.12	43.7	0.41	0.00430063	1
RSA36622	probable serine incorporator	16.63	40.03	0.42	0.00511144	1
RSA36623	probable serine incorporator	17.59	42.69	0.41	0.00436225	1
RSA37316	protein SIEVE ELEMENT OCCLUSION B-like	5.24	12.56	0.42	0.00545618	1
RSA37334	chaperone protein dnaJ C76, chloroplastic	2.38	6	0.4	0.208545	2
RSA37335	chaperone protein dnaJ C76, chloroplastic	3.88	9	0.43	0.0739832	2
RSA37705	glutamate dehydrogenase 2	99.79	312.38	0.32	0.000413447	1
RSA37706	glutamate dehydrogenase 2	80.53	254.26	0.32	5.22665e-05	1
RSA37707	glutamate dehydrogenase 2	103.1	324.29	0.32	0.000131514	1
RSA37708	glutamate dehydrogenase 2	91.26	278.79	0.33	0.000105661	1
RSA39613	glutathione reductase, chloroplastic	19.59	50.23	0.39	0.116473	2
RSA39614	glutathione reductase, chloroplastic	18.95	48.59	0.39	0.187522	2
RSA39749	glyoxylate/hydroxypyruvate reductase HPR3-like	2.69	6.28	0.43	0.121605	2
RSA39750	glyoxylate/hydroxypyruvate reductase HPR3-like	3.85	8.99	0.43	0.0666003	2
RSA39752	glyoxylate/hydroxypyruvate reductase HPR3-like	3.66	8.53	0.43	0.0671018	2
RSA39755	glyoxylate/hydroxypyruvate reductase HPR3-like	3.55	8.57	0.41	0.0433364	1
RSA39854	sugar transporter ERD6-like 7	5.97	15.87	0.38	0.0785198	2
RSA39855	sugar transporter ERD6-like 7	9.72	27.36	0.36	0.000817915	1
RSA40209	aldehyde oxidase GLOX-like	32.41	104.39	0.31	4.96898e-05	1
RSA40239	probable alpha,alpha-trehalose-phosphate synthase [UDP-forming] 11	204.09	471.5	0.43	0.00751962	1
RSA41016	cellulose synthase-like protein H1	26.79	52.55	0.51	0.0338666	1
RSA41019	cellulose synthase-like protein H1	23.05	44.72	0.52	0.0437483	1
RSA41810	acyltransferase-like protein At3g26840, chloroplastic	63.14	129.5	0.49	0.0469133	1
RSA42434	protein NRT1/ PTR FAMILY 6.2-like	1.88	6.17	0.3	0.287759	2
RSA42480	AT5g59960/mmn10_180	10.28	23.38	0.44	0.0159525	1
RSA42484	AT5g59960/mmn10_180	11.36	25.65	0.44	0.0310931	1
RSA42485	AT5g59960/mmn10_180	14	31.43	0.45	0.0220873	1
RSA42486	AT5g59960/mmn10_180	10.73	23.65	0.45	0.0408697	1
RSA42487	AT5g59960/mmn10_180	12.75	28.81	0.44	0.0184853	1
RSA42706	UDP-glycosyltransferase 74G1-like	27.46	84.04	0.33	0.000502879	1
RSA42707	UDP-glycosyltransferase 74G1-like	9.42	32.53	0.29	0.00238878	1
RSA42795	2-oxoisovalerate dehydrogenase subunit alpha 2, mitochondrial-like	6.83	17.9	0.38	0.111866	2
RSA43028	MACPF domain-containing protein At1g14780	6.47	23.98	0.27	0.00164266	1
RSA43029	MACPF domain-containing protein At1g14780	4.77	17.71	0.27	0.0429988	1
RSA44129	3-oxo-Delta(4,5)-steroid 5-beta-reductase-like	54.25	224.65	0.24	0.000192472	1
RSA44130	3-oxo-Delta(4,5)-steroid 5-beta-reductase-like	66.88	288.64	0.23	0.000296022	1
RSA44131	3-oxo-Delta(4,5)-steroid 5-beta-reductase-like	72.46	288.85	0.25	0.0003732	1
RSA44446	MLO-like protein 12	18.63	41.24	0.45	0.020129	1
RSA44447	MLO-like protein 12	19.2	43.14	0.45	0.0409925	1
RSA44456	aldehyde dehydrogenase family 2 member C4-like	6.75	18.7	0.36	0.144169	2
RSA44483	Inter-alpha-trypsin inhibitor heavy chain H4	5.11	15.71	0.33	0.000321591	1
RSA45158	protein BONZAI 3-like	20.04	49.48	0.41	0.00264037	1
RSA45159	protein BONZAI 3-like	15.5	39.89	0.39	0.00165453	1
RSA45160	protein BONZAI 3-like	11.62	31.74	0.37	0.00214501	1
RSA45357	calcium-transporting ATPase 12, plasma membrane-type	7.65	15.75	0.49	0.0347271	1
RSA45866	ARM repeat superfamily protein	46.27	113.18	0.41	0.00289475	1
RSA45867	ARM repeat superfamily protein	47.66	114.2	0.42	0.00393841	1
RSA45868	ARM repeat superfamily protein	47.63	116.62	0.41	0.00283044	1
RSA46687	pleiotropic drug resistance protein 2-like	1.96	8.55	0.23	0.0248316	1
RSA47122	heat shock cognate 70 kDa protein-like	0.76	4.25	0.18	0.025741	1
RSA48429	tricyclene synthase EBOS, chloroplastic-like	0.24	4.03	0.06	3.64121e-06	1
RSA48541	9-cis-epoxycarotenoid dioxygenase NCED6, chloroplastic	0.77	14.96	0.05	0.00055611	1
RSA48719	patatin-like protein 1	0.21	3.78	0.06	0.000390428	1
RSA48898	purple acid phosphatase 22-like	1.3	5.77	0.23	0.445544	2
RSA49207	UDP-glycosyltransferase 74E1-like	16.2	38.51	0.42	0.0222781	1
RSA49632	12S seed storage globulin 2-like	270.15	1229.6	0.22	0.313468	2
RSA49755	peroxygenase 2-like	0.06	4.01	0.01	0.00033829	1
RSA49775	probable serine/threonine-protein kinase WNK11	0.83	4.28	0.19	0.0472946	1
RSA49795	secoisolariciresinol dehydrogenase-like	9.23	27.3	0.34	0.000289538	1
RSA50381	protein WEAK CHLOROPLAST MOVEMENT UNDER BLUE LIGHT-like 3	0.48	4.1	0.12	0.0100354	1
RSA50976	AM3	1.88	11.45	0.16	3.06932e-05	1
RSA51300	cytochrome P450 71A23-like	3.24	8.24	0.39	0.161997	2
RSA51312	annexin-like protein RJ4	7.18	16.01	0.45	0.0243552	1
RSA51444	Little protein 1	9.04	20.71	0.44	0.0650098	2
RSA51827	Wound induced protein	0.37	6.99	0.05	4.44603e-05	1
RSA52357	9-cis-epoxycarotenoid dioxygenase NCED6, chloroplastic	0.87	21.84	0.04	0.293111	2
RSA52536	Lactoylglutathione lyase, putative	2.38	7.25	0.33	0.0584989	2
RSA54183	probable glutathione S-transferase	0.67	9.12	0.07	0.187522	2
RSA54932	protein S-acyltransferase 18	0.5	3.28	0.15	0.0108081	1
RSA54999	At2g31940/F20M17.2	241.03	880.99	0.27	1	2
RSA55116	senescence-specific cysteine protease SAG12-like	9.52	35.73	0.27	8.75341e-06	1
RSA55137	pleiotropic drug resistance protein 2-like	1.35	8.25	0.16	0.619033	2
RSA55217	clavaminate synthase-like protein At3g21360	18.23	45.7	0.4	0.00397011	1
RSA56208	patatin-like protein 1	0.1	5.27	0.02	8.29279e-05	1
RSA56555	pleiotropic drug resistance protein 2-like	1.63	7.88	0.21	0.146675	2
RSA56763	laccase-7	11.59	30.64	0.38	0.473496	2
RSA56764	laccase-7	13.38	34.45	0.39	0.471604	2
RSA57623	molybdate transporter 1	0.71	6.8	0.1	0.000731816	1
No hit and unknown
RSA03363	zinc transporter 2	0.91	15.02	0.06	1.117e-08	1
RSA03398	F-box protein At3g54460	7.21	21.45	0.34	0.00407485	1
RSA03794	thioredoxin-like 1-1, chloroplastic	15.2	41.53	0.37	0.0172628	1
RSA05754	F-box/kelch-repeat protein At3g23880-like	2.41	6.05	0.4	0.346239	2
RSA05825	lysine-specific histone demethylase 1 homolog 3	25.78	61.73	0.42	0.0174829	1
RSA06253	protein FAR-RED-ELONGATED HYPOCOTYL 1-LIKE	1.78	5.61	0.32	0.372845	2
RSA06640	auxin-responsive protein IAA31	1.35	7.06	0.19	0.0299844	1
RSA08893	phosphatidylcholine:diacylglycerol cholinephosphotransferase 1-like	0.38	13.5	0.03	4.15493e-09	1
RSA08935	aldehyde oxidase GLOX-like	6.37	27.16	0.23	0.000398028	1
RSA09361	laccase-15-like	2.02	12.45	0.16	0.000369163	1
RSA09362	laccase-15-like	2.64	18.79	0.14	0.000220621	1
RSA09376	probable glutathione S-transferase	6.9	21.06	0.33	0.00221893	1
RSA09910	3-ketoacyl-CoA synthase 1	2.25	13.78	0.16	0.638205	2
RSA10952	protein PELPK1	0.66	8.03	0.08	1.07494e-06	1
RSA11641	WEB family protein At3g51220	2.99	7.89	0.38	0.352225	2
RSA11656	G-type lectin S-receptor-like serine/threonine-protein kinase At4g03230	47.05	154.17	0.31	5.25948e-05	1
RSA12318	probable glutathione S-transferase	2.55	7.67	0.33	0.988986	2
RSA12687	cytochrome c oxidase assembly factor 4 homolog, mitochondrial	2.25	5.83	0.39	0.225818	2
RSA12688	cytochrome c oxidase assembly factor 4 homolog, mitochondrial	2.63	7.08	0.37	0.0804164	2
RSA12919	receptor like protein 7-like	1.52	8.93	0.17	0.000213261	1
RSA13492	protein THYLAKOID ASSEMBLY 8-like, chloroplastic	2.15	6.84	0.31	0.0286766	1
RSA13932	protein LIGHT-DEPENDENT SHORT HYPOCOTYLS 4-like	2.4	6.87	0.35	0.0813412	2
RSA14530	E3 ubiquitin-protein ligase At1g63170-like	1.92	6.23	0.31	0.38099	2
RSA14579	putative glycine-rich cell wall structural protein 1	6.8	20.91	0.33	0.0017231	1
RSA15002	protease Do-like 8, chloroplastic	2.58	16.48	0.16	0.832235	2
RSA15942	probable leucine-rich repeat receptor-like protein kinase At1g35710	18.67	52.29	0.36	0.00129112	1
RSA16456	abscisic acid 8'-hydroxylase 1	8.88	26.02	0.34	0.434254	2
RSA16841	protein DMP3	35.49	117.12	0.3	0.00111513	1
RSA17276	precursor of CEP14	67.41	194.84	0.35	0.183533	2
RSA17647	galactan beta-1,4-galactosyltransferase GALS3	49.9	130.05	0.38	0.0367588	1
RSA17757	feruloyl CoA ortho-hydroxylase 1-like	14.77	50.55	0.29	0.0259568	1
RSA17798	fibroin heavy chain	5.24	11.8	0.44	0.202392	2
RSA18915	protein LURP-one-related 6	4.29	10.87	0.39	0.0459339	1
RSA19670	cell number regulator 8	3.1	9.27	0.33	0.290698	2
RSA19671	cell number regulator 8	3.8	12.26	0.31	0.010196	1
RSA20071	DNA excision repair protein ERCC-8-like	2.5	7.59	0.33	0.776027	2
RSA26633	RHOMBOID-like protein 1	3.8	18.42	0.21	2.94056e-05	1
RSA26829	protein KINESIN LIGHT CHAIN-RELATED 3	3.45	19.88	0.17	0.00318575	1
RSA27005	dual specificity protein kinase splA-like	20.02	69.02	0.29	0.442198	2
RSA27006	dual specificity protein kinase splA-like	14.3	45.96	0.31	0.0035695	1
RSA27009	dual specificity protein kinase splA-like	15.04	52.78	0.28	0.470678	2
RSA27010	dual specificity protein kinase splA-like	22.84	78.22	0.29	0.371934	2
RSA27429	probable UDP-3-O-acylglucosamine N-acyltransferase 2, mitochondrial	2.33	6.83	0.34	0.790054	2
RSA30277	cysteine synthase-like	2	6.78	0.29	0.300881	2
RSA36228	probable glutathione S-transferase	2.59	5.58	0.46	0.824781	2
RSA45157	protein BONZAI 3-like	1.31	5.52	0.24	0.002659	1
RSA45161	protein BONZAI 3-like	4.3	11.64	0.37	0.164563	2
RSA48728	serine/threonine-protein kinase STY13-like	0.6	7.99	0.08	2.75661e-05	1
RSA49491	pentatricopeptide repeat-containing protein At1g79080, chloroplastic	7.16	28.42	0.25	0.000288844	1
RSA49793	BTB/POZ domain and ankyrin repeat-containing protein NPR2-like	11.38	26.89	0.42	0.0121352	1
RSA52109	pre-mRNA-processing-splicing factor 8A-like	3.77	10.39	0.36	0.371934	2
RSA52257	lysine histidine transporter-like 8	3.12	17.73	0.18	0.00214501	1
RSA53686	protein TSS	0.85	6	0.14	0.00326659	1
RSA53994	2-succinylbenzoate--CoA ligase, chloroplastic/peroxisomal	9.02	43.2	0.21	0.019624	1
RSA55904	probable 2-oxoglutarate-dependent dioxygenase AOP1	0.07	3.98	0.02	0.00482818	1
RSA56742	protein argonaute 10-like	1.48	8.87	0.17	0.671417	2
RSA56971	probable aldo-keto reductase 1	1.29	7.89	0.16	5.22665e-05	1
RSA56972	probable aldo-keto reductase 1	1.08	7.64	0.14	8.55264e-07	1
RSA57401	serine/threonine-protein kinase ATR	55.51	231.14	0.24	0.0749046	2
RSA58179	WEB family protein At3g51220	3.68	8.21	0.45	0.472242	2
No hit and unknown
RSA00412	uncharacterized LOC112195269	4.56	26.29	0.17	0.00200563	1
RSA02400	uncharacterized LOC112175806	4.54	14.32	0.32	0.00176369	1
RSA02455	uncharacterized LOC112167065	9	20.59	0.44	0.0345244	1
RSA05959	uncharacterized LOC112196680	6.52	50.48	0.13	0.0175894	1
RSA06830	uncharacterized LOC112190510	2.33	7.74	0.3	0.152637	2
RSA07449	uncharacterized LOC112201420	10.25	60.43	0.17	0.0204272	1
RSA08456	uncharacterized LOC112168227	1.58	8.32	0.19	0.0917267	2
RSA09408	uncharacterized LOC112174603	1.48	5.82	0.25	0.0890462	2
RSA09917	uncharacterized LOC112202293	2.13	7.84	0.27	0.0712008	2
RSA11427	uncharacterized LOC112199823	103.84	489.57	0.21	3.60792e-05	1
RSA12652	uncharacterized LOC112200328	2.5	9.71	0.26	0.226555	2
RSA12653	uncharacterized LOC112200328	3.52	12.54	0.28	0.0305277	1
RSA13360	uncharacterized LOC112170256	4.79	13.65	0.35	0.040986	1
RSA14705	uncharacterized LOC112188447	1.24	7.53	0.16	0.68557	2
RSA15188	uncharacterized LOC112190763	1.23	5.65	0.22	0.0884325	2
RSA18727	uncharacterized LOC112180198	12.95	37.88	0.34	0.00139869	1
RSA18728	uncharacterized LOC112180198	16.01	43.75	0.37	0.00303957	1
RSA19002	uncharacterized LOC112172322	11.52	46.86	0.25	0.25055	2
RSA19739	uncharacterized LOC112172008	9.46	34.38	0.28	0.622027	2
RSA20279	uncharacterized LOC112195269	3.38	19.27	0.18	1.117e-08	1
RSA20683	uncharacterized LOC112170256	7.53	24.8	0.3	0.00115586	1
RSA20684	uncharacterized LOC112170256	5.87	15.53	0.38	0.0479093	1
RSA20998	uncharacterized LOC112197837	1.36	5.84	0.23	0.0325257	1
RSA22184	uncharacterized LOC112197308	15.79	66.09	0.24	0.207333	2
RSA22900	uncharacterized LOC112197195	6.18	13.72	0.45	0.136695	2
RSA24093	uncharacterized LOC112186544	3.76	19.59	0.19	0.0628327	2
RSA24095	uncharacterized LOC112186544	43.11	294.27	0.15	1	2
RSA24096	uncharacterized LOC112186544	37.48	255.51	0.15	1	2
RSA26053	uncharacterized LOC112183422	16.29	55.01	0.3	5.60324e-05	1
RSA26054	uncharacterized LOC112183422	19.28	56.64	0.34	0.000213168	1
RSA27003	uncharacterized LOC112196631	17.08	40.73	0.42	0.132163	2
RSA27004	uncharacterized LOC112196631	11.75	34.59	0.34	0.253708	2
RSA27007	uncharacterized LOC112196631	12.46	36.11	0.35	0.248179	2
RSA27008	uncharacterized LOC112196631	10.82	28.11	0.38	0.111815	2
RSA27897	uncharacterized LOC112196885	3.12	10.29	0.3	0.0555206	2
RSA28645	uncharacterized LOC112186205	29.73	68.23	0.44	0.00955875	1
RSA31650	uncharacterized LOC112173553	3.04	16.95	0.18	0.075991	2
RSA32972	uncharacterized LOC112190852	1.41	4.78	0.29	0.000266839	1
RSA32975	uncharacterized LOC112190852	1.57	5.05	0.31	0.0177162	1
RSA36709	uncharacterized LOC112185375	1.74	6.17	0.28	0.0588369	2
RSA41456	uncharacterized LOC112176900	2.63	6.7	0.39	0.444093	2
RSA42481	uncharacterized LOC112167065	11.13	25	0.45	0.0338031	1
RSA42482	uncharacterized LOC112167065	10.68	23.64	0.45	0.0386664	1
RSA42483	uncharacterized LOC112167065	10.54	23.64	0.45	0.034084	1
RSA43031	uncharacterized LOC112195269	12.31	44.27	0.28	0.699108	2
RSA43055	uncharacterized LOC112181013	2.48	11.77	0.21	0.000398028	1
RSA47198	uncharacterized LOC112183887	2.47	6.53	0.38	0.162448	2
RSA52439	uncharacterized LOC112184086	84.47	171.25	0.49	0.0328508	1
RSA57925	uncharacterized LOC112167716	1.67	6.51	0.26	0.504805	2
RSA58157	uncharacterized LOC112172691	9.66	38.3	0.25	5.37508e-06	1
RSA58387	uncharacterized LOC112180446	2.55	7.14	0.36	0.344973	2
