# Supplementary material for: The RhHB1/RhLOX4 module affects the dehydration tolerance of rose flowers (Rosa hybrida) by fine-tuning jasmonic acid levels
Source: Hortic Res. 2020 May 2;7:74. doi: 10.1038/s41438-020-0299-z (PMC7195446; doi:10.1038/s41438-020-0299-z)
Supplement: Supplementary file 4 — Data S2 [file 41438_2020_299_MOESM4_ESM.xls]

## Sheet: GO term-upregulated
	Biological process
	GO ID	GO term	GO term level	List frequency	Genome frequency	Raw P-value	Corrected P-value	Genes annotated to the term
stimulus	GO:0009628	response to abiotic stimulus	3	132 out of 537 genes, 24.6%	4594 out of 58650 genes, 7.8%	1.05e-32	1.29e-29	RSA04499, RSA23848, RSA28748, RSA00164, RSA08809, RSA43248, RSA23378, RSA00416, RSA42865, RSA01102, RSA15517, RSA32055, RSA38404, RSA35245, RSA08557, RSA32816, RSA16171, RSA20104, RSA14486, RSA20243, RSA12820, RSA40235, RSA38346, RSA38187, RSA03212, RSA17016, RSA14507, RSA55189, RSA38405, RSA25144, RSA20575, RSA11776, RSA05928, RSA15516, RSA19197, RSA07030, RSA56827, RSA18330, RSA50531, RSA28045,…
	GO:0009314	response to radiation	4	73 out of 537 genes, 13.6%	1800 out of 58650 genes, 3.1%	2.37e-26	2.9e-23	RSA07029, RSA35977, RSA23848, RSA28748, RSA19596, RSA00164, RSA18745, RSA43248, RSA23378, RSA42865, RSA34444, RSA23379, RSA01102, RSA32055, RSA14224, RSA38404, RSA08557, RSA16171, RSA20104, RSA21857, RSA14486, RSA20243, RSA18660, RSA18746, RSA38187, RSA29696, RSA42868, RSA38406, RSA13945, RSA52445, RSA55189, RSA38405, RSA25144, RSA11776, RSA43468, RSA25572, RSA28043, RSA19197, RSA07030, RSA56827,…
	GO:0050896	response to stimulus	2	204 out of 537 genes, 38.0%	13249 out of 58650 genes, 22.6%	5.07e-16	6.21e-13	RSA04499, RSA23848, RSA28748, RSA04009, RSA35377, RSA00164, RSA12036, RSA08809, RSA43248, RSA23378, RSA00416, RSA42865, RSA21093, RSA18546, RSA01102, RSA00074, RSA15517, RSA32055, RSA06676, RSA38404, RSA35245, RSA08557, RSA32816, RSA16171, RSA32330, RSA20104, RSA14486, RSA13441, RSA20243, RSA27412, RSA12820, RSA40235, RSA28330, RSA38346, RSA38187, RSA09925, RSA33807, RSA03212, RSA17016, RSA21119,…
	GO:0071478	cellular response to radiation	5	24 out of 537 genes, 4.5%	403 out of 58650 genes, 0.7%	7.92e-13	9.7e-10	RSA18660, RSA36513, RSA34847, RSA18746, RSA28043, RSA28748, RSA42868, RSA43247, RSA00164, RSA38406, RSA18745, RSA28045, RSA43248, RSA38405, RSA42865, RSA42867, RSA19906, RSA01102, RSA25870, RSA25144, RSA38404, RSA43468, RSA28044, RSA21857
	GO:1901700	response to oxygen-containing compound	4	82 out of 537 genes, 15.3%	4111 out of 58650 genes, 7.0%	2.81e-11	3.44e-08	RSA04499, RSA23848, RSA26361, RSA12821, RSA00164, RSA18745, RSA03260, RSA05988, RSA15854, RSA15517, RSA14224, RSA35245, RSA21997, RSA32816, RSA16171, RSA20104, RSA11778, RSA35496, RSA21857, RSA14486, RSA13441, RSA27412, RSA17592, RSA18660, RSA12820, RSA18746, RSA28330, RSA09925, RSA03212, RSA15947, RSA17016, RSA21119, RSA13945, RSA38141, RSA52445, RSA34576, RSA57397, RSA32817, RSA32820, RSA11746,…
	GO:0010033	response to organic substance	4	87 out of 537 genes, 16.2%	4511 out of 58650 genes, 7.7%	3.55e-11	4.35e-08	RSA04499, RSA23848, RSA28748, RSA26361, RSA12821, RSA00164, RSA12036, RSA18745, RSA18546, RSA15854, RSA14224, RSA21997, RSA32816, RSA16171, RSA20104, RSA11778, RSA35496, RSA21857, RSA14486, RSA13441, RSA27412, RSA17592, RSA18660, RSA12820, RSA18746, RSA28330, RSA13104, RSA09925, RSA33807, RSA23133, RSA03212, RSA15947, RSA17016, RSA21119, RSA13945, RSA38141, RSA52445, RSA34576, RSA57397, RSA32817,…
	GO:0009719	response to endogenous stimulus	3	74 out of 537 genes, 13.8%	3588 out of 58650 genes, 6.1%	6.78e-11	8.31e-08	RSA04499, RSA23848, RSA28748, RSA26361, RSA12821, RSA00164, RSA12036, RSA18745, RSA18546, RSA15854, RSA14224, RSA21997, RSA16171, RSA20104, RSA11778, RSA35496, RSA21857, RSA14486, RSA13441, RSA17592, RSA18660, RSA12820, RSA18746, RSA28330, RSA13104, RSA33807, RSA23133, RSA15947, RSA17016, RSA21119, RSA13945, RSA38141, RSA52445, RSA34576, RSA32817, RSA37483, RSA11746, RSA30026, RSA20575, RSA06085,…
	GO:0042221	response to chemical	3	110 out of 537 genes, 20.5%	6567 out of 58650 genes, 11.2%	2.81e-10	3.45e-07	RSA07029, RSA04499, RSA23848, RSA28748, RSA26361, RSA12821, RSA00164, RSA12036, RSA08809, RSA18745, RSA03260, RSA05988, RSA18546, RSA15854, RSA00074, RSA15517, RSA14224, RSA35245, RSA21997, RSA32816, RSA16171, RSA20104, RSA11778, RSA35496, RSA21857, RSA14486, RSA13441, RSA27412, RSA17592, RSA18660, RSA12820, RSA19785, RSA28330, RSA18746, RSA13104, RSA09925, RSA33807, RSA23133, RSA03212, RSA15947,…
	GO:0071214	cellular response to abiotic stimulus	4	24 out of 537 genes, 4.5%	552 out of 58650 genes, 0.9%	5.18e-10	6.35e-07	RSA18660, RSA36513, RSA34847, RSA18746, RSA28043, RSA28748, RSA42868, RSA43247, RSA00164, RSA38406, RSA18745, RSA28045, RSA43248, RSA38405, RSA42865, RSA42867, RSA19906, RSA01102, RSA25870, RSA25144, RSA38404, RSA43468, RSA28044, RSA21857
	GO:0051365	cellular response to potassium ion starvation	6	6 out of 537 genes, 1.1%	17 out of 58650 genes, 0.0%	6.5e-09	7.97e-06	RSA32816, RSA32819, RSA32817, RSA32820, RSA32818, RSA32821
	GO:0033993	response to lipid	5	44 out of 537 genes, 8.2%	1814 out of 58650 genes, 3.1%	7.06e-09	8.64e-06	RSA04499, RSA26361, RSA12821, RSA00164, RSA18745, RSA12908, RSA15854, RSA23628, RSA14224, RSA07539, RSA21077, RSA21997, RSA12194, RSA21602, RSA11778, RSA35496, RSA29634, RSA35497, RSA13441, RSA14486, RSA21857, RSA18660, RSA22005, RSA12820, RSA18746, RSA28330, RSA52583, RSA17016, RSA15947, RSA21119, RSA13945, RSA03246, RSA23245, RSA32817, RSA37933, RSA19906, RSA11746, RSA35495, RSA30026, RSA09351,…
	GO:0071495	cellular response to endogenous stimulus	4	42 out of 537 genes, 7.8%	1776 out of 58650 genes, 3.0%	3.17e-08	3.89e-05	RSA04499, RSA28524, RSA23848, RSA28748, RSA26361, RSA12036, RSA18745, RSA18546, RSA15854, RSA18460, RSA23628, RSA41920, RSA07539, RSA21997, RSA12194, RSA11778, RSA21857, RSA13441, RSA28522, RSA17592, RSA00115, RSA18660, RSA22005, RSA18746, RSA28330, RSA13104, RSA23133, RSA52583, RSA33807, RSA15947, RSA21119, RSA03246, RSA34576, RSA37933, RSA19906, RSA11746, RSA15928, RSA06085, RSA15927, RSA09351,…
	GO:0009611	response to wounding	4	27 out of 537 genes, 5.0%	849 out of 58650 genes, 1.4%	3.39e-08	4.15e-05	RSA20053, RSA27412, RSA17592, RSA29450, RSA00115, RSA32325, RSA31961, RSA23848, RSA32821, RSA38141, RSA32817, RSA32820, RSA32818, RSA38142, RSA22508, RSA35495, RSA04711, RSA41920, RSA17923, RSA21997, RSA06085, RSA32816, RSA32819, RSA29451, RSA19564, RSA35496, RSA35497
	GO:0010555	response to mannitol	6	6 out of 537 genes, 1.1%	22 out of 58650 genes, 0.0%	3.77e-08	4.62e-05	RSA32816, RSA32819, RSA32817, RSA32820, RSA32818, RSA32821
	GO:0009414	response to water deprivation	4	27 out of 537 genes, 5.0%	924 out of 58650 genes, 1.6%	1.83e-07	0.00022	RSA11404, RSA17592, RSA12820, RSA22005, RSA23848, RSA32821, RSA12821, RSA17016, RSA03246, RSA03260, RSA32817, RSA32820, RSA32818, RSA11402, RSA37933, RSA15517, RSA15928, RSA14224, RSA35245, RSA30026, RSA20575, RSA21997, RSA06085, RSA32816, RSA32819, RSA15927, RSA11403
	GO:0009415	response to water	4	27 out of 537 genes, 5.0%	935 out of 58650 genes, 1.6%	2.3e-07	0.00028	RSA11404, RSA17592, RSA12820, RSA22005, RSA23848, RSA32821, RSA12821, RSA17016, RSA03246, RSA03260, RSA32817, RSA32820, RSA32818, RSA11402, RSA37933, RSA15517, RSA15928, RSA14224, RSA35245, RSA30026, RSA20575, RSA21997, RSA06085, RSA32816, RSA32819, RSA15927, RSA11403
	GO:0009605	response to external stimulus	3	35 out of 537 genes, 6.5%	1473 out of 58650 genes, 2.5%	4.12e-07	0.0005	RSA35977, RSA23848, RSA28043, RSA28748, RSA32821, RSA00164, RSA18745, RSA28045, RSA32818, RSA00416, RSA31181, RSA18356, RSA01102, RSA17923, RSA32816, RSA16171, RSA21857, RSA03407, RSA18660, RSA17592, RSA18746, RSA19785, RSA34847, RSA42022, RSA25978, RSA32817, RSA32820, RSA19906, RSA28294, RSA06085, RSA11776, RSA32819, RSA43468, RSA28044, RSA00567
	GO:0006950	response to stress	3	125 out of 537 genes, 23.3%	8901 out of 58650 genes, 15.2%	4.65e-07	0.00057	RSA07029, RSA04499, RSA23848, RSA04009, RSA27071, RSA35377, RSA12821, RSA00164, RSA08809, RSA18745, RSA03260, RSA43248, RSA37242, RSA34444, RSA05988, RSA21093, RSA01102, RSA15517, RSA17109, RSA22508, RSA14224, RSA35245, RSA43329, RSA21997, RSA32816, RSA16171, RSA32330, RSA20104, RSA35496, RSA21857, RSA14486, RSA27412, RSA17592, RSA18660, RSA12820, RSA40235, RSA18746, RSA38346, RSA38187, RSA03212,…
	GO:0097305	response to alcohol	5	36 out of 537 genes, 6.7%	1588 out of 58650 genes, 2.7%	8.41e-07	0.00103	RSA26361, RSA12821, RSA00164, RSA18745, RSA12908, RSA23628, RSA14224, RSA07539, RSA21077, RSA21997, RSA12194, RSA21602, RSA11778, RSA35496, RSA29634, RSA35497, RSA13441, RSA14486, RSA21857, RSA22005, RSA12820, RSA18746, RSA28330, RSA52583, RSA17016, RSA15947, RSA03246, RSA13945, RSA23245, RSA32817, RSA37933, RSA35495, RSA30026, RSA09351, RSA55244, RSA09352
	GO:0009582	detection of abiotic stimulus	4	11 out of 537 genes, 2.0%	187 out of 58650 genes, 0.3%	1.46e-06	0.00179	RSA01102, RSA19906, RSA18660, RSA34847, RSA18746, RSA28043, RSA00164, RSA28045, RSA18745, RSA28044, RSA21857
	GO:0009266	response to temperature stimulus	4	34 out of 537 genes, 6.3%	1500 out of 58650 genes, 2.6%	1.7e-06	0.00209	RSA04499, RSA20387, RSA15516, RSA32821, RSA00164, RSA32818, RSA14337, RSA42865, RSA15517, RSA25870, RSA35245, RSA38404, RSA21077, RSA32816, RSA16171, RSA38347, RSA20104, RSA18660, RSA22005, RSA38346, RSA42868, RSA38345, RSA03212, RSA38406, RSA38405, RSA14507, RSA32817, RSA32820, RSA42867, RSA11746, RSA20386, RSA32819, RSA05928, RSA20711
	GO:0071396	cellular response to lipid	6	23 out of 537 genes, 4.3%	828 out of 58650 genes, 1.4%	3.42e-06	0.00418	RSA04499, RSA18660, RSA22005, RSA28330, RSA18746, RSA52583, RSA26361, RSA15947, RSA21119, RSA18745, RSA37933, RSA19906, RSA15854, RSA11746, RSA07539, RSA21997, RSA09351, RSA12194, RSA11778, RSA09352, RSA05928, RSA13441, RSA21857
	GO:0051716	cellular response to stimulus	3	95 out of 537 genes, 17.7%	6755 out of 58650 genes, 11.5%	1.49e-05	0.01833	RSA07029, RSA42866, RSA04499, RSA23848, RSA28748, RSA04009, RSA27071, RSA26361, RSA00164, RSA12036, RSA18745, RSA43248, RSA42865, RSA34444, RSA05988, RSA18546, RSA15854, RSA01102, RSA06676, RSA38404, RSA16848, RSA21997, RSA32816, RSA16171, RSA11778, RSA21857, RSA13441, RSA17592, RSA18660, RSA28330, RSA18746, RSA38187, RSA13104, RSA33807, RSA23133, RSA42868, RSA15947, RSA21119, RSA38406, RSA34576,…
	GO:0009581	detection of external stimulus	4	12 out of 537 genes, 2.2%	292 out of 58650 genes, 0.5%	1.94e-05	0.02379	RSA01102, RSA19906, RSA18660, RSA28294, RSA34847, RSA18746, RSA28043, RSA00164, RSA28045, RSA18745, RSA28044, RSA21857
hormone	GO:0009725	response to hormone	4	73 out of 537 genes, 13.6%	3209 out of 58650 genes, 5.5%	1.02e-12	1.25e-09	RSA04499, RSA23848, RSA28748, RSA26361, RSA12821, RSA00164, RSA12036, RSA18745, RSA18546, RSA15854, RSA14224, RSA21997, RSA16171, RSA20104, RSA11778, RSA35496, RSA21857, RSA14486, RSA13441, RSA17592, RSA18660, RSA12820, RSA18746, RSA28330, RSA13104, RSA33807, RSA23133, RSA15947, RSA17016, RSA21119, RSA13945, RSA38141, RSA52445, RSA34576, RSA32817, RSA37483, RSA11746, RSA30026, RSA06085, RSA11776,…
	GO:0009755	hormone-mediated signaling pathway	5	39 out of 537 genes, 7.3%	1427 out of 58650 genes, 2.4%	2.15e-09	2.63e-06	RSA04499, RSA28524, RSA23848, RSA28748, RSA26361, RSA12036, RSA18745, RSA18546, RSA18460, RSA15854, RSA23628, RSA07539, RSA21997, RSA12194, RSA11778, RSA21857, RSA13441, RSA28522, RSA17592, RSA18660, RSA22005, RSA18746, RSA28330, RSA13104, RSA23133, RSA33807, RSA15947, RSA21119, RSA03246, RSA34576, RSA37933, RSA19906, RSA11746, RSA15928, RSA06085, RSA15927, RSA09351, RSA09352, RSA05928
	GO:0032870	cellular response to hormone stimulus	5	42 out of 537 genes, 7.8%	1654 out of 58650 genes, 2.8%	4.31e-09	5.28e-06	RSA04499, RSA28524, RSA23848, RSA28748, RSA26361, RSA12036, RSA18745, RSA18546, RSA15854, RSA18460, RSA23628, RSA41920, RSA07539, RSA21997, RSA12194, RSA11778, RSA21857, RSA13441, RSA28522, RSA17592, RSA00115, RSA18660, RSA22005, RSA18746, RSA28330, RSA13104, RSA23133, RSA52583, RSA33807, RSA15947, RSA21119, RSA03246, RSA34576, RSA37933, RSA19906, RSA11746, RSA15928, RSA06085, RSA15927, RSA09351,…
	GO:0009740	gibberellic acid mediated signaling pathway	7	10 out of 537 genes, 1.9%	87 out of 58650 genes, 0.1%	8.11e-09	9.93e-06	RSA15854, RSA19906, RSA04499, RSA18660, RSA11746, RSA18746, RSA21119, RSA18745, RSA05928, RSA21857
	GO:0010476	gibberellin mediated signaling pathway	6	10 out of 537 genes, 1.9%	90 out of 58650 genes, 0.2%	1.13e-08	1.38e-05	RSA15854, RSA19906, RSA04499, RSA18660, RSA11746, RSA18746, RSA21119, RSA18745, RSA05928, RSA21857
	GO:0071370	cellular response to gibberellin stimulus	6	10 out of 537 genes, 1.9%	91 out of 58650 genes, 0.2%	1.26e-08	1.54e-05	RSA15854, RSA19906, RSA04499, RSA18660, RSA11746, RSA18746, RSA21119, RSA18745, RSA05928, RSA21857
	GO:0009739	response to gibberellin	5	14 out of 537 genes, 2.6%	245 out of 58650 genes, 0.4%	7.89e-08	9.67e-05	RSA15854, RSA19906, RSA04499, RSA18660, RSA11746, RSA18746, RSA14224, RSA21077, RSA21997, RSA21119, RSA18745, RSA56878, RSA05928, RSA21857
	GO:0080167	response to karrikin	4	16 out of 537 genes, 3.0%	360 out of 58650 genes, 0.6%	2.96e-07	0.00036	RSA18746, RSA32626, RSA20244, RSA18330, RSA13945, RSA18745, RSA23245, RSA11746, RSA25870, RSA35495, RSA22451, RSA05928, RSA29634, RSA35496, RSA21857, RSA35497
	GO:0009753	response to jasmonic acid	5	17 out of 537 genes, 3.2%	507 out of 58650 genes, 0.9%	5.9e-06	0.00723	RSA28522, RSA17592, RSA28524, RSA32325, RSA23848, RSA03246, RSA38141, RSA52445, RSA34576, RSA38142, RSA19906, RSA04711, RSA21997, RSA21077, RSA06085, RSA20104, RSA14486
	GO:0009737	response to abscisic acid	5	29 out of 537 genes, 5.4%	1281 out of 58650 genes, 2.2%	1.01e-05	0.01241	RSA12820, RSA22005, RSA18746, RSA52583, RSA26361, RSA12821, RSA00164, RSA17016, RSA03246, RSA18745, RSA32817, RSA37933, RSA12908, RSA14224, RSA35495, RSA30026, RSA07539, RSA21077, RSA21997, RSA09351, RSA21602, RSA35496, RSA09352, RSA29634, RSA55244, RSA35497, RSA13441, RSA14486, RSA21857
light	GO:0009416	response to light stimulus	5	72 out of 537 genes, 13.4%	1709 out of 58650 genes, 2.9%	5.61e-27	6.87e-24	RSA07029, RSA35977, RSA23848, RSA28748, RSA19596, RSA00164, RSA18745, RSA43248, RSA23378, RSA42865, RSA34444, RSA23379, RSA01102, RSA32055, RSA14224, RSA38404, RSA08557, RSA16171, RSA20104, RSA21857, RSA14486, RSA20243, RSA18660, RSA18746, RSA38187, RSA29696, RSA42868, RSA38406, RSA13945, RSA52445, RSA55189, RSA38405, RSA25144, RSA11776, RSA43468, RSA25572, RSA28043, RSA19197, RSA07030, RSA56827,…
	GO:0009639	response to red or far red light	6	32 out of 537 genes, 6.0%	456 out of 58650 genes, 0.8%	1.01e-18	1.23e-15	RSA54463, RSA18660, RSA36513, RSA23848, RSA34847, RSA18746, RSA28043, RSA25572, RSA42868, RSA56827, RSA00164, RSA38406, RSA50531, RSA13945, RSA18745, RSA28045, RSA38405, RSA23245, RSA42865, RSA42867, RSA19906, RSA01102, RSA25870, RSA25144, RSA14224, RSA38404, RSA08557, RSA16462, RSA12194, RSA56878, RSA28044, RSA21857
	GO:0071489	cellular response to red or far red light	7	20 out of 537 genes, 3.7%	221 out of 58650 genes, 0.4%	2.89e-14	3.54e-11	RSA18660, RSA36513, RSA34847, RSA18746, RSA28043, RSA42868, RSA00164, RSA38406, RSA18745, RSA28045, RSA38405, RSA42865, RSA42867, RSA19906, RSA01102, RSA25870, RSA25144, RSA38404, RSA28044, RSA21857
	GO:0018298	protein-chromophore linkage	7	16 out of 537 genes, 3.0%	125 out of 58650 genes, 0.2%	4.87e-14	5.96e-11	RSA23721, RSA40178, RSA17987, RSA23720, RSA38187, RSA40179, RSA08557, RSA16462, RSA20244, RSA50531, RSA40180, RSA23723, RSA43468, RSA23722, RSA31181, RSA40177
	GO:0010017	red or far-red light signaling pathway	6	19 out of 537 genes, 3.5%	217 out of 58650 genes, 0.4%	2.31e-13	2.83e-10	RSA18660, RSA36513, RSA34847, RSA18746, RSA28043, RSA42868, RSA00164, RSA38406, RSA18745, RSA28045, RSA38405, RSA42865, RSA42867, RSA19906, RSA01102, RSA25144, RSA38404, RSA28044, RSA21857
	GO:0071482	cellular response to light stimulus	6	24 out of 537 genes, 4.5%	383 out of 58650 genes, 0.7%	2.66e-13	3.26e-10	RSA18660, RSA36513, RSA34847, RSA18746, RSA28043, RSA28748, RSA42868, RSA43247, RSA00164, RSA38406, RSA18745, RSA28045, RSA43248, RSA38405, RSA42865, RSA42867, RSA19906, RSA01102, RSA25870, RSA25144, RSA38404, RSA43468, RSA28044, RSA21857
	GO:0010114	response to red light	7	14 out of 537 genes, 2.6%	145 out of 58650 genes, 0.2%	8.96e-11	1.09e-07	RSA18660, RSA25870, RSA36513, RSA23848, RSA34847, RSA18746, RSA25572, RSA08557, RSA16462, RSA56827, RSA50531, RSA18745, RSA56878, RSA21857
	GO:0009641	shade avoidance	7	8 out of 537 genes, 1.5%	28 out of 58650 genes, 0.0%	1.24e-10	1.52e-07	RSA01102, RSA54463, RSA13945, RSA28045, RSA34847, RSA28043, RSA23245, RSA28044
	GO:0048579	negative regulation of long-day photoperiodism, flowering	9	8 out of 537 genes, 1.5%	34 out of 58650 genes, 0.1%	6.9e-10	8.46e-07	RSA25144, RSA16849, RSA16848, RSA16851, RSA16852, RSA16847, RSA16846, RSA16850
	GO:0009411	response to UV	6	21 out of 537 genes, 3.9%	428 out of 58650 genes, 0.7%	7.42e-10	9.09e-07	RSA18746, RSA19197, RSA38187, RSA32056, RSA18745, RSA52445, RSA34446, RSA55189, RSA31181, RSA34444, RSA40178, RSA25870, RSA28294, RSA32055, RSA40179, RSA40180, RSA34443, RSA34445, RSA14486, RSA40177, RSA21857
	GO:0015979	photosynthesis	4	19 out of 537 genes, 3.5%	407 out of 58650 genes, 0.7%	1.06e-08	1.3e-05	RSA23721, RSA11213, RSA05339, RSA24751, RSA14717, RSA20244, RSA18330, RSA26890, RSA50531, RSA23723, RSA14507, RSA23722, RSA25870, RSA17987, RSA23720, RSA14718, RSA08557, RSA16462, RSA16366
	GO:0048586	regulation of long-day photoperiodism, flowering	9	8 out of 537 genes, 1.5%	47 out of 58650 genes, 0.1%	1.07e-08	1.32e-05	RSA25144, RSA16849, RSA16848, RSA16851, RSA16852, RSA16847, RSA16846, RSA16850
	GO:2000028	regulation of photoperiodism, flowering	8	9 out of 537 genes, 1.7%	69 out of 58650 genes, 0.1%	1.47e-08	1.8e-05	RSA25144, RSA34847, RSA16849, RSA16848, RSA16851, RSA16852, RSA16847, RSA16846, RSA16850
	GO:0010224	response to UV-B	7	15 out of 537 genes, 2.8%	273 out of 58650 genes, 0.5%	4.56e-08	5.59e-05	RSA25870, RSA32055, RSA18746, RSA19197, RSA32056, RSA18745, RSA52445, RSA34443, RSA34446, RSA55189, RSA31181, RSA34445, RSA34444, RSA14486, RSA21857
	GO:0009585	red, far-red light phototransduction	6	11 out of 537 genes, 2.0%	134 out of 58650 genes, 0.2%	5.11e-08	6.26e-05	RSA01102, RSA19906, RSA18660, RSA34847, RSA18746, RSA28043, RSA00164, RSA28045, RSA18745, RSA28044, RSA21857
	GO:0009765	photosynthesis, light harvesting	6	9 out of 537 genes, 1.7%	81 out of 58650 genes, 0.1%	6.15e-08	7.53e-05	RSA23721, RSA17987, RSA23720, RSA08557, RSA16462, RSA20244, RSA50531, RSA23723, RSA23722
	GO:0007602	phototransduction	5	11 out of 537 genes, 2.0%	153 out of 58650 genes, 0.3%	1.98e-07	0.00024	RSA01102, RSA19906, RSA18660, RSA34847, RSA18746, RSA28043, RSA00164, RSA28045, RSA18745, RSA28044, RSA21857
	GO:0000719	photoreactive repair	6	4 out of 537 genes, 0.7%	7 out of 58650 genes, 0.0%	2.37e-07	0.00029	RSA40178, RSA40180, RSA40179, RSA40177
	GO:0009583	detection of light stimulus	5	11 out of 537 genes, 2.0%	158 out of 58650 genes, 0.3%	2.74e-07	0.00033	RSA01102, RSA19906, RSA18660, RSA34847, RSA18746, RSA28043, RSA00164, RSA28045, RSA18745, RSA28044, RSA21857
	GO:0042548	regulation of photosynthesis, light reaction	6	7 out of 537 genes, 1.3%	52 out of 58650 genes, 0.1%	4.86e-07	0.00059	RSA06789, RSA19784, RSA20242, RSA19785, RSA06790, RSA05896, RSA20243
	GO:0009640	photomorphogenesis	6	10 out of 537 genes, 1.9%	135 out of 58650 genes, 0.2%	5.39e-07	0.00066	RSA01102, RSA18660, RSA34847, RSA28043, RSA14224, RSA28045, RSA13945, RSA23245, RSA12194, RSA28044
	GO:0019684	photosynthesis, light reaction	5	11 out of 537 genes, 2.0%	180 out of 58650 genes, 0.3%	1e-06	0.00123	RSA23721, RSA17987, RSA23720, RSA08557, RSA16462, RSA20244, RSA18330, RSA50531, RSA14507, RSA23723, RSA23722
	GO:0009648	photoperiodism	6	12 out of 537 genes, 2.2%	230 out of 58650 genes, 0.4%	1.73e-06	0.00212	RSA07029, RSA01102, RSA25144, RSA34847, RSA28043, RSA23628, RSA19596, RSA07030, RSA00164, RSA21077, RSA28045, RSA28044
	GO:0010218	response to far red light	7	10 out of 537 genes, 1.9%	155 out of 58650 genes, 0.3%	1.91e-06	0.00234	RSA25870, RSA23848, RSA25144, RSA34847, RSA18746, RSA08557, RSA16462, RSA18745, RSA50531, RSA21857
	GO:0009647	skotomorphogenesis	6	5 out of 537 genes, 0.9%	26 out of 58650 genes, 0.0%	3.54e-06	0.00434	RSA01102, RSA28045, RSA34847, RSA28043, RSA28044
	GO:0048573	photoperiodism, flowering	5	11 out of 537 genes, 2.0%	214 out of 58650 genes, 0.4%	5.36e-06	0.00657	RSA07029, RSA01102, RSA34847, RSA28043, RSA23628, RSA19596, RSA07030, RSA00164, RSA21077, RSA28045, RSA28044
	GO:0009637	response to blue light	6	10 out of 537 genes, 1.9%	175 out of 58650 genes, 0.3%	5.65e-06	0.00692	RSA25870, RSA35977, RSA28748, RSA08557, RSA43247, RSA16462, RSA50531, RSA43468, RSA43248, RSA00567
	GO:0010109	regulation of photosynthesis	5	8 out of 537 genes, 1.5%	106 out of 58650 genes, 0.2%	6.44e-06	0.00789	RSA06789, RSA19784, RSA20242, RSA19785, RSA06790, RSA14115, RSA05896, RSA20243
	GO:0010099	regulation of photomorphogenesis	6	6 out of 537 genes, 1.1%	54 out of 58650 genes, 0.1%	1.01e-05	0.01248	RSA18660, RSA36513, RSA18745, RSA34847, RSA18746, RSA21857
	GO:2000030	regulation of response to red or far red light	7	6 out of 537 genes, 1.1%	61 out of 58650 genes, 0.1%	2.07e-05	0.02543	RSA18660, RSA36513, RSA18745, RSA34847, RSA18746, RSA21857
development	GO:0044767	single-organism developmental process	3	115 out of 537 genes, 21.4%	6934 out of 58650 genes, 11.8%	1.78e-10	2.18e-07	RSA07029, RSA35977, RSA23848, RSA28748, RSA19596, RSA26361, RSA35377, RSA00164, RSA42232, RSA08809, RSA00416, RSA15854, RSA01102, RSA32055, RSA33781, RSA18483, RSA14224, RSA43329, RSA21997, RSA16171, RSA22055, RSA42202, RSA20104, RSA35496, RSA21857, RSA21106, RSA18660, RSA19785, RSA33807, RSA23133, RSA15947, RSA32075, RSA21119, RSA13945, RSA34576, RSA57174, RSA30577, RSA22054, RSA37483, RSA30576,…
	GO:0032502	developmental process	2	115 out of 537 genes, 21.4%	7001 out of 58650 genes, 11.9%	3.16e-10	3.88e-07	RSA07029, RSA35977, RSA23848, RSA28748, RSA19596, RSA26361, RSA35377, RSA00164, RSA42232, RSA08809, RSA00416, RSA15854, RSA01102, RSA32055, RSA33781, RSA18483, RSA14224, RSA43329, RSA21997, RSA16171, RSA22055, RSA42202, RSA20104, RSA35496, RSA21857, RSA21106, RSA18660, RSA19785, RSA33807, RSA23133, RSA15947, RSA32075, RSA21119, RSA13945, RSA34576, RSA57174, RSA30577, RSA22054, RSA37483, RSA30576,…
	GO:0048856	anatomical structure development	3	104 out of 537 genes, 19.4%	6223 out of 58650 genes, 10.6%	1.11e-09	1.36e-06	RSA07029, RSA35977, RSA23848, RSA28748, RSA19596, RSA26361, RSA35377, RSA00164, RSA42232, RSA00416, RSA15854, RSA01102, RSA32055, RSA18483, RSA14224, RSA43329, RSA21997, RSA16171, RSA22055, RSA42202, RSA20104, RSA21857, RSA21106, RSA18660, RSA19785, RSA33807, RSA23133, RSA15947, RSA32075, RSA21119, RSA34576, RSA57174, RSA30577, RSA22054, RSA37483, RSA30576, RSA25144, RSA28751, RSA23265, RSA39139,…
	GO:0007275	multicellular organismal development	4	102 out of 537 genes, 19.0%	6313 out of 58650 genes, 10.8%	9.81e-09	1.2e-05	RSA07029, RSA23848, RSA28748, RSA19596, RSA26361, RSA35377, RSA00164, RSA42232, RSA00416, RSA15854, RSA01102, RSA32055, RSA33781, RSA18483, RSA14224, RSA43329, RSA21997, RSA16171, RSA22055, RSA42202, RSA20104, RSA35496, RSA21857, RSA18660, RSA19785, RSA33807, RSA23133, RSA15947, RSA32075, RSA21119, RSA13945, RSA34576, RSA57174, RSA30577, RSA22054, RSA37483, RSA30576, RSA25144, RSA23265, RSA39139,…
	GO:0044707	single-multicellular organism process	3	112 out of 537 genes, 20.9%	7179 out of 58650 genes, 12.2%	1.04e-08	1.28e-05	RSA07029, RSA35977, RSA23848, RSA28748, RSA19596, RSA08674, RSA26361, RSA35377, RSA00164, RSA42232, RSA00416, RSA15854, RSA01102, RSA32055, RSA22508, RSA33781, RSA18483, RSA14224, RSA43329, RSA21997, RSA16171, RSA22055, RSA42202, RSA20104, RSA35496, RSA21857, RSA17592, RSA18660, RSA19785, RSA33807, RSA23133, RSA15947, RSA32075, RSA21119, RSA13945, RSA34576, RSA57174, RSA30577, RSA22054, RSA37483,…
	GO:0048731	system development	5	85 out of 537 genes, 15.8%	4924 out of 58650 genes, 8.4%	1.2e-08	1.47e-05	RSA07029, RSA23848, RSA28748, RSA19596, RSA26361, RSA35377, RSA00164, RSA00416, RSA15854, RSA01102, RSA32055, RSA18483, RSA14224, RSA21997, RSA16171, RSA22055, RSA42202, RSA20104, RSA21857, RSA18660, RSA19785, RSA33807, RSA23133, RSA15947, RSA32075, RSA21119, RSA34576, RSA57174, RSA30577, RSA22054, RSA37483, RSA30576, RSA25144, RSA23265, RSA39139, RSA15215, RSA32076, RSA42201, RSA06085, RSA32896,…
	GO:0009791	post-embryonic development	5	59 out of 537 genes, 11.0%	2936 out of 58650 genes, 5.0%	1.77e-08	2.17e-05	RSA07029, RSA27018, RSA23848, RSA28043, RSA28748, RSA19596, RSA25572, RSA07030, RSA26361, RSA35377, RSA00164, RSA28045, RSA14337, RSA14730, RSA00416, RSA18356, RSA14176, RSA15854, RSA01102, RSA23628, RSA18483, RSA14224, RSA08658, RSA30575, RSA04711, RSA21077, RSA16171, RSA42202, RSA12194, RSA29634, RSA03407, RSA18660, RSA35187, RSA22005, RSA34847, RSA19785, RSA42022, RSA33807, RSA23133, RSA25978,…
	GO:0048446	petal morphogenesis	6	6 out of 537 genes, 1.1%	22 out of 58650 genes, 0.0%	3.77e-08	4.62e-05	RSA30576, RSA42202, RSA30577, RSA31078, RSA30575, RSA42201
	GO:0009653	anatomical structure morphogenesis	4	53 out of 537 genes, 9.9%	2607 out of 58650 genes, 4.4%	6.93e-08	8.49e-05	RSA27018, RSA29450, RSA18961, RSA35977, RSA23848, RSA28748, RSA56827, RSA00164, RSA43123, RSA42232, RSA32184, RSA29421, RSA32183, RSA31181, RSA14176, RSA15854, RSA18483, RSA30575, RSA11403, RSA42202, RSA12194, RSA29451, RSA29634, RSA21857, RSA43124, RSA11404, RSA21106, RSA35187, RSA54463, RSA19785, RSA15947, RSA32075, RSA37484, RSA30577, RSA22054, RSA12864, RSA37483, RSA11402, RSA30576, RSA18962,…
	GO:0048441	petal development	6	7 out of 537 genes, 1.3%	42 out of 58650 genes, 0.1%	1.06e-07	0.00012	RSA30576, RSA42202, RSA30577, RSA31078, RSA30575, RSA26361, RSA42201
	GO:0048465	corolla development	9	7 out of 537 genes, 1.3%	42 out of 58650 genes, 0.1%	1.06e-07	0.00012	RSA30576, RSA42202, RSA30577, RSA31078, RSA30575, RSA26361, RSA42201
	GO:0048608	reproductive structure development	6	50 out of 537 genes, 9.3%	2566 out of 58650 genes, 4.4%	5.78e-07	0.0007	RSA07029, RSA27018, RSA28043, RSA19596, RSA25572, RSA07030, RSA26361, RSA35377, RSA00164, RSA28045, RSA14337, RSA14730, RSA00416, RSA18356, RSA15854, RSA01102, RSA32055, RSA23628, RSA14224, RSA08658, RSA30575, RSA04711, RSA21077, RSA16171, RSA42202, RSA03407, RSA35187, RSA18660, RSA22005, RSA34847, RSA42022, RSA33807, RSA23133, RSA32056, RSA25978, RSA21119, RSA37484, RSA30577, RSA57174, RSA37483,…
	GO:0061458	reproductive system development	6	50 out of 537 genes, 9.3%	2567 out of 58650 genes, 4.4%	5.85e-07	0.00071	RSA07029, RSA27018, RSA28043, RSA19596, RSA25572, RSA07030, RSA26361, RSA35377, RSA00164, RSA28045, RSA14337, RSA14730, RSA00416, RSA18356, RSA15854, RSA01102, RSA32055, RSA23628, RSA14224, RSA08658, RSA30575, RSA04711, RSA21077, RSA16171, RSA42202, RSA03407, RSA35187, RSA18660, RSA22005, RSA34847, RSA42022, RSA33807, RSA23133, RSA32056, RSA25978, RSA21119, RSA37484, RSA30577, RSA57174, RSA37483,…
	GO:0048569	post-embryonic organ development	7	25 out of 537 genes, 4.7%	863 out of 58650 genes, 1.5%	6.09e-07	0.00074	RSA18660, RSA23848, RSA28748, RSA23133, RSA26361, RSA57174, RSA30577, RSA14337, RSA14730, RSA18356, RSA14176, RSA19906, RSA15854, RSA30576, RSA23628, RSA57760, RSA18483, RSA30575, RSA31078, RSA15215, RSA04711, RSA42201, RSA06085, RSA42202, RSA29634
	GO:0060972	left/right pattern formation	7	3 out of 537 genes, 0.6%	3 out of 58650 genes, 0.0%	7.63e-07	0.00093	RSA32184, RSA32182, RSA32183
	GO:0051239	regulation of multicellular organismal process	4	37 out of 537 genes, 6.9%	1659 out of 58650 genes, 2.8%	8.67e-07	0.00106	RSA07029, RSA12611, RSA07030, RSA00164, RSA18745, RSA29421, RSA16850, RSA31181, RSA18356, RSA25870, RSA22508, RSA23628, RSA16848, RSA41920, RSA16851, RSA22055, RSA12194, RSA21857, RSA36513, RSA18660, RSA18746, RSA34847, RSA16849, RSA42022, RSA47137, RSA52583, RSA21119, RSA22054, RSA34576, RSA16847, RSA16846, RSA37933, RSA25144, RSA39139, RSA16852, RSA21817, RSA32896
	GO:2000026	regulation of multicellular organismal development	5	32 out of 537 genes, 6.0%	1340 out of 58650 genes, 2.3%	1.16e-06	0.00143	RSA07029, RSA12611, RSA18660, RSA36513, RSA34847, RSA18746, RSA16849, RSA42022, RSA07030, RSA52583, RSA00164, RSA21119, RSA18745, RSA16847, RSA34576, RSA22054, RSA16846, RSA16850, RSA18356, RSA37933, RSA25870, RSA25144, RSA23628, RSA39139, RSA16848, RSA16851, RSA16852, RSA21817, RSA32896, RSA22055, RSA12194, RSA21857
	GO:0048580	regulation of post-embryonic development	5	22 out of 537 genes, 4.1%	742 out of 58650 genes, 1.3%	1.97e-06	0.00242	RSA12611, RSA18660, RSA36513, RSA34847, RSA18746, RSA16849, RSA42022, RSA52583, RSA00164, RSA18745, RSA16847, RSA16846, RSA16850, RSA18356, RSA37933, RSA25870, RSA25144, RSA23628, RSA16848, RSA16851, RSA16852, RSA21857
	GO:0050793	regulation of developmental process	3	38 out of 537 genes, 7.1%	1837 out of 58650 genes, 3.1%	3.59e-06	0.0044	RSA07029, RSA12611, RSA07030, RSA00164, RSA18745, RSA29421, RSA16850, RSA18356, RSA25870, RSA23628, RSA16848, RSA16851, RSA22055, RSA12194, RSA21857, RSA36513, RSA18660, RSA18746, RSA34847, RSA16849, RSA42022, RSA47137, RSA52583, RSA21119, RSA37484, RSA22054, RSA57174, RSA34576, RSA16847, RSA16846, RSA37483, RSA37933, RSA25144, RSA39139, RSA43671, RSA16852, RSA21817, RSA32896
	GO:0048581	negative regulation of post-embryonic development	5	11 out of 537 genes, 2.0%	223 out of 58650 genes, 0.4%	7.93e-06	0.00971	RSA18660, RSA25144, RSA34847, RSA23628, RSA16849, RSA16848, RSA16851, RSA16852, RSA16847, RSA16846, RSA16850
	GO:0003006	developmental process involved in reproduction	3	54 out of 537 genes, 10.1%	3147 out of 58650 genes, 5.4%	8.58e-06	0.01051	RSA07029, RSA27018, RSA35977, RSA28043, RSA19596, RSA25572, RSA07030, RSA26361, RSA35377, RSA00164, RSA28045, RSA14337, RSA14730, RSA29421, RSA00416, RSA18356, RSA15854, RSA01102, RSA32055, RSA23628, RSA14224, RSA08658, RSA30575, RSA04711, RSA21077, RSA16171, RSA42202, RSA03407, RSA35187, RSA18660, RSA22005, RSA34847, RSA42022, RSA33807, RSA23133, RSA32056, RSA25978, RSA21119, RSA37484, RSA30577,…
	GO:0048367	shoot system development	6	37 out of 537 genes, 6.9%	1845 out of 58650 genes, 3.1%	9.58e-06	0.01173	RSA27018, RSA28524, RSA28748, RSA26361, RSA35377, RSA56827, RSA14337, RSA14730, RSA00416, RSA18356, RSA15854, RSA23628, RSA30575, RSA04711, RSA42202, RSA20104, RSA03407, RSA28522, RSA35187, RSA18660, RSA54463, RSA42022, RSA23133, RSA33807, RSA25978, RSA37484, RSA30577, RSA57174, RSA34576, RSA37483, RSA19906, RSA30576, RSA25144, RSA31078, RSA15215, RSA42201, RSA32896
	GO:0048513	organ development	5	54 out of 537 genes, 10.1%	3191 out of 58650 genes, 5.4%	1.26e-05	0.01545	RSA07029, RSA27018, RSA29450, RSA28524, RSA23848, RSA28748, RSA07030, RSA26361, RSA43123, RSA32184, RSA14337, RSA14730, RSA32183, RSA31181, RSA18356, RSA14176, RSA15854, RSA23628, RSA18483, RSA30575, RSA17300, RSA04711, RSA41920, RSA21997, RSA22055, RSA42202, RSA12194, RSA29451, RSA20104, RSA29634, RSA21857, RSA43124, RSA28522, RSA35187, RSA18660, RSA23133, RSA15947, RSA37484, RSA34576, RSA30577,…
	GO:0009908	flower development	7	25 out of 537 genes, 4.7%	1052 out of 58650 genes, 1.8%	1.86e-05	0.02288	RSA18660, RSA42022, RSA33807, RSA23133, RSA26361, RSA35377, RSA25978, RSA57174, RSA30577, RSA14337, RSA14730, RSA00416, RSA18356, RSA19906, RSA15854, RSA30576, RSA25144, RSA30575, RSA31078, RSA15215, RSA04711, RSA42201, RSA32896, RSA42202, RSA03407
	GO:0048437	floral organ development	7	17 out of 537 genes, 3.2%	559 out of 58650 genes, 1.0%	2.06e-05	0.0253	RSA18660, RSA23133, RSA26361, RSA30577, RSA57174, RSA14337, RSA14730, RSA18356, RSA19906, RSA15854, RSA30576, RSA30575, RSA31078, RSA04711, RSA15215, RSA42201, RSA42202
	GO:0051241	negative regulation of multicellular organismal process	4	13 out of 537 genes, 2.4%	345 out of 58650 genes, 0.6%	2.19e-05	0.02693	RSA18660, RSA25144, RSA34847, RSA23628, RSA22508, RSA16849, RSA16848, RSA16851, RSA16852, RSA16847, RSA16846, RSA16850, RSA31181
	GO:0048438	floral whorl development	7	16 out of 537 genes, 3.0%	509 out of 58650 genes, 0.9%	2.41e-05	0.02963	RSA18660, RSA23133, RSA26361, RSA30577, RSA57174, RSA14337, RSA14730, RSA18356, RSA19906, RSA30576, RSA30575, RSA31078, RSA04711, RSA15215, RSA42201, RSA42202
	GO:2000241	regulation of reproductive process	3	17 out of 537 genes, 3.2%	576 out of 58650 genes, 1.0%	3e-05	0.03682	RSA12611, RSA36513, RSA34847, RSA16849, RSA42022, RSA52583, RSA00164, RSA16847, RSA16846, RSA29421, RSA16850, RSA18356, RSA23628, RSA25144, RSA16848, RSA16851, RSA16852
metabolism	GO:0044237	cellular metabolic process	3	230 out of 537 genes, 42.8%	17510 out of 58650 genes, 29.9%	1.07e-10	1.32e-07	RSA11213, RSA23848, RSA35841, RSA28748, RSA20741, RSA35377, RSA00164, RSA12036, RSA06291, RSA08809, RSA16942, RSA23723, RSA00744, RSA43248, RSA23248, RSA00416, RSA42865, RSA18546, RSA01102, RSA00074, RSA15517, RSA32055, RSA35286, RSA38404, RSA35245, RSA08557, RSA10941, RSA16171, RSA50106, RSA02773, RSA32330, RSA22055, RSA42202, RSA07056, RSA24290, RSA14486, RSA13441, RSA20243, RSA27412, RSA12820,…
	GO:0032774	RNA biosynthetic process	6	71 out of 537 genes, 13.2%	3548 out of 58650 genes, 6.0%	6.32e-10	7.74e-07	RSA07029, RSA42866, RSA23848, RSA28748, RSA26361, RSA00164, RSA12036, RSA18745, RSA42865, RSA18546, RSA14224, RSA38404, RSA16848, RSA21997, RSA22055, RSA42202, RSA21857, RSA14486, RSA17592, RSA18660, RSA18746, RSA38187, RSA33807, RSA23133, RSA42868, RSA00392, RSA15947, RSA38406, RSA13945, RSA52445, RSA34576, RSA57174, RSA30577, RSA22054, RSA38405, RSA37483, RSA30576, RSA25144, RSA15215, RSA42201,…
	GO:0044271	cellular nitrogen compound biosynthetic process	5	85 out of 537 genes, 15.8%	4637 out of 58650 genes, 7.9%	7.4e-10	9.07e-07	RSA07029, RSA11213, RSA42866, RSA23848, RSA28748, RSA27071, RSA26361, RSA00164, RSA12036, RSA18745, RSA42865, RSA18546, RSA35286, RSA26722, RSA14224, RSA38404, RSA16848, RSA21997, RSA22055, RSA42202, RSA21857, RSA14486, RSA13441, RSA17592, RSA18660, RSA40235, RSA18746, RSA38187, RSA33807, RSA23133, RSA29696, RSA42868, RSA00392, RSA15947, RSA38406, RSA13945, RSA52445, RSA34576, RSA14507, RSA57174,…
	GO:0009058	biosynthetic process	3	140 out of 537 genes, 26.1%	9293 out of 58650 genes, 15.8%	7.78e-10	9.53e-07	RSA11213, RSA23848, RSA35841, RSA28748, RSA00164, RSA12036, RSA06291, RSA08809, RSA42865, RSA18546, RSA00074, RSA15517, RSA32055, RSA35286, RSA38404, RSA35245, RSA16171, RSA32330, RSA22055, RSA42202, RSA07056, RSA14486, RSA13441, RSA20243, RSA40235, RSA38187, RSA09925, RSA33807, RSA38139, RSA34576, RSA14507, RSA30577, RSA38405, RSA37483, RSA30576, RSA25144, RSA18850, RSA49514, RSA12611, RSA15516,…
	GO:0019438	aromatic compound biosynthetic process	5	87 out of 537 genes, 16.2%	4824 out of 58650 genes, 8.2%	9.9e-10	1.21e-06	RSA07029, RSA11213, RSA42866, RSA23848, RSA28748, RSA27071, RSA26361, RSA00164, RSA12036, RSA18745, RSA42865, RSA18546, RSA32055, RSA35286, RSA26722, RSA14224, RSA38404, RSA16848, RSA21997, RSA32330, RSA22055, RSA42202, RSA21857, RSA14486, RSA17592, RSA18660, RSA40235, RSA18746, RSA38187, RSA33807, RSA23133, RSA29696, RSA42868, RSA00392, RSA15947, RSA38406, RSA13945, RSA52445, RSA34576, RSA14507,…
	GO:1901576	organic substance biosynthetic process	4	135 out of 537 genes, 25.1%	8930 out of 58650 genes, 15.2%	1.41e-09	1.73e-06	RSA11213, RSA23848, RSA35841, RSA28748, RSA00164, RSA12036, RSA06291, RSA08809, RSA42865, RSA18546, RSA00074, RSA15517, RSA32055, RSA35286, RSA38404, RSA35245, RSA16171, RSA32330, RSA22055, RSA42202, RSA07056, RSA14486, RSA20243, RSA40235, RSA38187, RSA09925, RSA33807, RSA38139, RSA34576, RSA14507, RSA30577, RSA38405, RSA37483, RSA30576, RSA25144, RSA18850, RSA49514, RSA12611, RSA15516, RSA30374,…
	GO:0006351	transcription, DNA-templated	6	69 out of 537 genes, 12.8%	3504 out of 58650 genes, 6.0%	2.19e-09	2.68e-06	RSA07029, RSA42866, RSA23848, RSA28748, RSA26361, RSA00164, RSA12036, RSA18745, RSA42865, RSA18546, RSA14224, RSA38404, RSA16848, RSA21997, RSA22055, RSA42202, RSA21857, RSA14486, RSA17592, RSA18660, RSA18746, RSA38187, RSA33807, RSA23133, RSA42868, RSA00392, RSA15947, RSA38406, RSA13945, RSA52445, RSA34576, RSA57174, RSA30577, RSA22054, RSA38405, RSA37483, RSA30576, RSA25144, RSA15215, RSA42201,…
	GO:1901362	organic cyclic compound biosynthetic process	5	89 out of 537 genes, 16.6%	5124 out of 58650 genes, 8.7%	3.79e-09	4.64e-06	RSA07029, RSA11213, RSA42866, RSA23848, RSA28748, RSA27071, RSA26361, RSA00164, RSA12036, RSA18745, RSA42865, RSA18546, RSA32055, RSA35286, RSA26722, RSA14224, RSA38404, RSA16848, RSA21997, RSA32330, RSA22055, RSA42202, RSA21857, RSA14486, RSA17592, RSA18660, RSA40235, RSA18746, RSA38187, RSA33807, RSA23133, RSA29696, RSA42868, RSA00392, RSA15947, RSA38406, RSA13945, RSA52445, RSA34576, RSA14507,…
	GO:0034654	nucleobase-containing compound biosynthetic process	5	76 out of 537 genes, 14.2%	4126 out of 58650 genes, 7.0%	5.53e-09	6.78e-06	RSA07029, RSA42866, RSA23848, RSA28748, RSA27071, RSA26361, RSA00164, RSA12036, RSA18745, RSA42865, RSA18546, RSA14224, RSA38404, RSA16848, RSA21997, RSA22055, RSA42202, RSA21857, RSA14486, RSA17592, RSA18660, RSA40235, RSA18746, RSA38187, RSA33807, RSA23133, RSA42868, RSA00392, RSA15947, RSA38406, RSA13945, RSA52445, RSA34576, RSA14507, RSA57174, RSA30577, RSA22054, RSA38405, RSA37483, RSA30576,…
	GO:0044249	cellular biosynthetic process	4	131 out of 537 genes, 24.4%	8766 out of 58650 genes, 14.9%	5.62e-09	6.89e-06	RSA11213, RSA23848, RSA35841, RSA28748, RSA00164, RSA12036, RSA06291, RSA08809, RSA42865, RSA18546, RSA15517, RSA32055, RSA35286, RSA38404, RSA35245, RSA16171, RSA32330, RSA22055, RSA42202, RSA07056, RSA14486, RSA13441, RSA20243, RSA40235, RSA38187, RSA33807, RSA38139, RSA34576, RSA14507, RSA30577, RSA38405, RSA37483, RSA30576, RSA25144, RSA18850, RSA49514, RSA12611, RSA15516, RSA30374, RSA07030,…
	GO:0006725	cellular aromatic compound metabolic process	4	143 out of 537 genes, 26.6%	9855 out of 58650 genes, 16.8%	5.87e-09	7.19e-06	RSA11213, RSA23848, RSA28748, RSA35377, RSA00164, RSA12036, RSA00744, RSA42865, RSA18546, RSA01102, RSA00074, RSA32055, RSA35286, RSA38404, RSA10941, RSA50106, RSA02773, RSA32330, RSA22055, RSA42202, RSA24290, RSA14486, RSA13441, RSA12820, RSA40235, RSA38346, RSA38187, RSA09925, RSA33807, RSA34576, RSA14507, RSA30577, RSA38405, RSA05414, RSA37483, RSA30576, RSA25144, RSA33038, RSA18850, RSA12611,…
	GO:0018130	heterocycle biosynthetic process	5	83 out of 537 genes, 15.5%	4710 out of 58650 genes, 8.0%	7.36e-09	9.02e-06	RSA07029, RSA11213, RSA42866, RSA23848, RSA28748, RSA27071, RSA26361, RSA00164, RSA12036, RSA18745, RSA42865, RSA18546, RSA35286, RSA26722, RSA14224, RSA38404, RSA16848, RSA21997, RSA32330, RSA22055, RSA42202, RSA21857, RSA14486, RSA17592, RSA18660, RSA40235, RSA18746, RSA38187, RSA33807, RSA23133, RSA29696, RSA42868, RSA00392, RSA15947, RSA38406, RSA13945, RSA52445, RSA34576, RSA14507, RSA57174,…
	GO:1901360	organic cyclic compound metabolic process	4	146 out of 537 genes, 27.2%	10168 out of 58650 genes, 17.3%	7.59e-09	9.29e-06	RSA11213, RSA23848, RSA28748, RSA35377, RSA00164, RSA12036, RSA00744, RSA42865, RSA18546, RSA01102, RSA00074, RSA32055, RSA35286, RSA38404, RSA10941, RSA50106, RSA02773, RSA32330, RSA22055, RSA42202, RSA24290, RSA14486, RSA13441, RSA12820, RSA40235, RSA38346, RSA38187, RSA09925, RSA33807, RSA34576, RSA14507, RSA55189, RSA30577, RSA38405, RSA05414, RSA37483, RSA30576, RSA25144, RSA33038, RSA18850,…
	GO:0006807	nitrogen compound metabolic process	3	149 out of 537 genes, 27.7%	10635 out of 58650 genes, 18.1%	2.52e-08	3.09e-05	RSA11213, RSA23848, RSA28748, RSA35377, RSA00164, RSA12036, RSA08809, RSA00744, RSA42865, RSA18546, RSA01102, RSA35286, RSA38404, RSA10941, RSA16171, RSA50106, RSA02773, RSA22055, RSA42202, RSA24290, RSA14486, RSA13441, RSA12820, RSA40235, RSA38346, RSA38187, RSA09925, RSA33807, RSA38139, RSA34576, RSA14507, RSA30577, RSA38405, RSA05414, RSA37483, RSA30576, RSA25144, RSA28751, RSA33038, RSA18850,…
	GO:0034641	cellular nitrogen compound metabolic process	4	136 out of 537 genes, 25.3%	9679 out of 58650 genes, 16.5%	1.13e-07	0.00013	RSA11213, RSA23848, RSA28748, RSA35377, RSA00164, RSA12036, RSA00744, RSA42865, RSA18546, RSA01102, RSA35286, RSA38404, RSA10941, RSA50106, RSA02773, RSA22055, RSA42202, RSA24290, RSA14486, RSA13441, RSA12820, RSA40235, RSA38346, RSA38187, RSA33807, RSA34576, RSA14507, RSA30577, RSA38405, RSA05414, RSA37483, RSA30576, RSA25144, RSA33038, RSA18850, RSA12611, RSA07030, RSA26719, RSA28045, RSA18356,…
	GO:0006139	nucleobase-containing compound metabolic process	4	126 out of 537 genes, 23.5%	8864 out of 58650 genes, 15.1%	2.12e-07	0.00026	RSA07029, RSA42866, RSA23848, RSA28748, RSA27071, RSA26361, RSA12821, RSA00164, RSA12036, RSA18745, RSA03260, RSA00744, RSA42865, RSA34444, RSA05988, RSA18546, RSA01102, RSA14224, RSA38404, RSA16848, RSA21997, RSA10941, RSA50106, RSA45377, RSA02773, RSA22055, RSA42202, RSA35496, RSA24290, RSA21857, RSA14486, RSA17592, RSA18660, RSA12820, RSA40235, RSA18746, RSA38346, RSA41373, RSA38187, RSA33807,…
	GO:0046483	heterocycle metabolic process	4	134 out of 537 genes, 25.0%	9609 out of 58650 genes, 16.4%	2.26e-07	0.00027	RSA11213, RSA23848, RSA28748, RSA35377, RSA00164, RSA12036, RSA00744, RSA42865, RSA18546, RSA01102, RSA35286, RSA38404, RSA10941, RSA50106, RSA02773, RSA32330, RSA22055, RSA42202, RSA24290, RSA14486, RSA12820, RSA40235, RSA38346, RSA38187, RSA33807, RSA34576, RSA14507, RSA30577, RSA38405, RSA05414, RSA37483, RSA30576, RSA25144, RSA33038, RSA18850, RSA12611, RSA07030, RSA26719, RSA28045, RSA18356,…
	GO:0046283	anthocyanin-containing compound metabolic process	5	11 out of 537 genes, 2.0%	182 out of 58650 genes, 0.3%	1.12e-06	0.00137	RSA01102, RSA00074, RSA34847, RSA28043, RSA09925, RSA29696, RSA17923, RSA09926, RSA22451, RSA28045, RSA28044
	GO:0010148	transpiration	8	6 out of 537 genes, 1.1%	45 out of 58650 genes, 0.1%	3.44e-06	0.00422	RSA11404, RSA12820, RSA03260, RSA11403, RSA11402, RSA12821
	GO:0050794	regulation of cellular process	3	125 out of 537 genes, 23.3%	9297 out of 58650 genes, 15.9%	4.39e-06	0.00537	RSA07029, RSA42866, RSA04499, RSA23848, RSA28748, RSA04009, RSA06790, RSA26361, RSA00164, RSA12036, RSA18745, RSA42865, RSA18546, RSA15854, RSA01102, RSA06789, RSA06676, RSA22508, RSA18483, RSA14224, RSA38404, RSA16848, RSA43329, RSA21997, RSA32816, RSA22055, RSA11778, RSA21857, RSA14486, RSA13441, RSA20243, RSA17592, RSA18660, RSA19785, RSA28330, RSA18746, RSA41373, RSA38187, RSA13104, RSA33807,…
	GO:0090304	nucleic acid metabolic process	5	106 out of 537 genes, 19.7%	7547 out of 58650 genes, 12.9%	4.47e-06	0.00548	RSA07029, RSA42866, RSA23848, RSA28748, RSA27071, RSA26361, RSA00164, RSA12036, RSA18745, RSA00744, RSA42865, RSA34444, RSA18546, RSA01102, RSA14224, RSA38404, RSA16848, RSA21997, RSA10941, RSA50106, RSA02773, RSA22055, RSA42202, RSA24290, RSA21857, RSA14486, RSA17592, RSA18660, RSA18746, RSA41373, RSA38187, RSA33807, RSA23133, RSA42868, RSA00392, RSA43817, RSA15947, RSA38406, RSA13945, RSA52445,…
	GO:0045490	pectin catabolic process	7	7 out of 537 genes, 1.3%	77 out of 58650 genes, 0.1%	7.17e-06	0.00878	RSA22449, RSA39816, RSA24091, RSA07816, RSA18105, RSA14707, RSA20569
	GO:0006949	syncytium formation	6	5 out of 537 genes, 0.9%	33 out of 58650 genes, 0.1%	1.21e-05	0.01485	RSA21106, RSA18961, RSA18962, RSA56878, RSA18139
	GO:0043170	macromolecule metabolic process	4	163 out of 537 genes, 30.4%	13204 out of 58650 genes, 22.5%	1.46e-05	0.018	RSA23848, RSA28748, RSA00164, RSA12036, RSA06291, RSA16942, RSA23723, RSA00744, RSA43248, RSA23248, RSA00416, RSA42865, RSA18546, RSA01102, RSA38404, RSA35245, RSA08557, RSA10941, RSA18105, RSA50106, RSA02773, RSA22055, RSA42202, RSA24290, RSA14486, RSA22449, RSA27412, RSA38187, RSA33807, RSA32075, RSA21119, RSA34576, RSA30577, RSA38405, RSA05414, RSA37483, RSA30576, RSA25144, RSA20575, RSA33038,…
	GO:0009812	flavonoid metabolic process	4	13 out of 537 genes, 2.4%	336 out of 58650 genes, 0.6%	1.66e-05	0.02044	RSA01102, RSA00074, RSA35286, RSA34847, RSA28043, RSA09925, RSA32056, RSA29696, RSA09926, RSA17923, RSA22451, RSA28045, RSA28044
	GO:0000272	polysaccharide catabolic process	6	11 out of 537 genes, 2.0%	249 out of 58650 genes, 0.4%	2.21e-05	0.02714	RSA22449, RSA07816, RSA14707, RSA47137, RSA35245, RSA20569, RSA39816, RSA24091, RSA18105, RSA16942, RSA23248
signaling	GO:0007165	signal transduction	4	68 out of 537 genes, 12.7%	4326 out of 58650 genes, 7.4%	1.02e-05	0.01251	RSA42866, RSA04499, RSA23848, RSA28748, RSA26361, RSA00164, RSA12036, RSA18745, RSA42865, RSA18546, RSA15854, RSA01102, RSA06676, RSA38404, RSA16848, RSA21997, RSA32816, RSA11778, RSA21857, RSA13441, RSA17592, RSA18660, RSA28330, RSA18746, RSA13104, RSA33807, RSA23133, RSA42868, RSA15947, RSA21119, RSA38406, RSA34576, RSA38405, RSA32817, RSA32820, RSA11746, RSA25144, RSA06085, RSA43468, RSA09352,…
	GO:0044700	single organism signaling	3	69 out of 537 genes, 12.8%	4503 out of 58650 genes, 7.7%	1.98e-05	0.02431	RSA42866, RSA04499, RSA23848, RSA28748, RSA26361, RSA00164, RSA12036, RSA18745, RSA42865, RSA18546, RSA15854, RSA01102, RSA06676, RSA38404, RSA16848, RSA21997, RSA32816, RSA11778, RSA21857, RSA13441, RSA17592, RSA18660, RSA28330, RSA18746, RSA13104, RSA33807, RSA23133, RSA42868, RSA15947, RSA21119, RSA38406, RSA34576, RSA38405, RSA32817, RSA32820, RSA11746, RSA25144, RSA06085, RSA43468, RSA09352,…
	GO:0023052	signaling	2	69 out of 537 genes, 12.8%	4515 out of 58650 genes, 7.7%	2.15e-05	0.02644	RSA42866, RSA04499, RSA23848, RSA28748, RSA26361, RSA00164, RSA12036, RSA18745, RSA42865, RSA18546, RSA15854, RSA01102, RSA06676, RSA38404, RSA16848, RSA21997, RSA32816, RSA11778, RSA21857, RSA13441, RSA17592, RSA18660, RSA28330, RSA18746, RSA13104, RSA33807, RSA23133, RSA42868, RSA15947, RSA21119, RSA38406, RSA34576, RSA38405, RSA32817, RSA32820, RSA11746, RSA25144, RSA06085, RSA43468, RSA09352,…
transport	GO:0010107	potassium ion import	7	6 out of 537 genes, 1.1%	53 out of 58650 genes, 0.1%	9.13e-06	0.01118	RSA32816, RSA32819, RSA32817, RSA32820, RSA32818, RSA32821
	GO:0006833	water transport	7	6 out of 537 genes, 1.1%	60 out of 58650 genes, 0.1%	1.88e-05	0.02311	RSA11404, RSA12820, RSA03260, RSA11403, RSA11402, RSA12821
	GO:0042044	fluid transport	4	6 out of 537 genes, 1.1%	63 out of 58650 genes, 0.1%	2.5e-05	0.03064	RSA11404, RSA12820, RSA03260, RSA11403, RSA11402, RSA12821
	GO:0043266	regulation of potassium ion transport	8	6 out of 537 genes, 1.1%	68 out of 58650 genes, 0.1%	3.87e-05	0.0475	RSA32816, RSA32819, RSA32817, RSA32820, RSA32818, RSA32821
rhythm	GO:0007623	circadian rhythm	3	21 out of 537 genes, 3.9%	289 out of 58650 genes, 0.5%	4.9e-13	6.01e-10	RSA18660, RSA19784, RSA19785, RSA19596, RSA16849, RSA06790, RSA42868, RSA00164, RSA38406, RSA16847, RSA38405, RSA16846, RSA42865, RSA16850, RSA42867, RSA06789, RSA38404, RSA16848, RSA16851, RSA21077, RSA16852
	GO:0048511	rhythmic process	2	23 out of 537 genes, 4.3%	378 out of 58650 genes, 0.6%	1.53e-12	1.87e-09	RSA42866, RSA18660, RSA19784, RSA19785, RSA19596, RSA16849, RSA38187, RSA06790, RSA42868, RSA00164, RSA38406, RSA16847, RSA38405, RSA16846, RSA42865, RSA16850, RSA42867, RSA06789, RSA38404, RSA16848, RSA16851, RSA16852, RSA21077
	GO:0009649	entrainment of circadian clock	5	6 out of 537 genes, 1.1%	62 out of 58650 genes, 0.1%	2.28e-05	0.02794	RSA01102, RSA28045, RSA34847, RSA28043, RSA28044, RSA31181
tropism	GO:0009606	tropism	4	12 out of 537 genes, 2.2%	187 out of 58650 genes, 0.3%	1.92e-07	0.00023	RSA17592, RSA18660, RSA35977, RSA23848, RSA28748, RSA42022, RSA25978, RSA06085, RSA43468, RSA00416, RSA03407, RSA00567
	GO:0009630	gravitropism	5	9 out of 537 genes, 1.7%	149 out of 58650 genes, 0.3%	1.06e-05	0.013	RSA17592, RSA18660, RSA23848, RSA28748, RSA42022, RSA25978, RSA06085, RSA00416, RSA03407
	GO:0009629	response to gravity	4	9 out of 537 genes, 1.7%	174 out of 58650 genes, 0.3%	3.63e-05	0.04454	RSA17592, RSA18660, RSA23848, RSA28748, RSA42022, RSA25978, RSA06085, RSA00416, RSA03407
cell projection	GO:0042384	cilium assembly	8	5 out of 537 genes, 0.9%	17 out of 58650 genes, 0.0%	3.56e-07	0.00043	RSA32184, RSA19564, RSA32182, RSA32183, RSA31181
	GO:0044782	cilium organization	5	5 out of 537 genes, 0.9%	19 out of 58650 genes, 0.0%	6.6e-07	0.0008	RSA32184, RSA19564, RSA32182, RSA32183, RSA31181
	GO:0044458	motile cilium assembly	8	3 out of 537 genes, 0.6%	3 out of 58650 genes, 0.0%	7.63e-07	0.00093	RSA32184, RSA32182, RSA32183
	GO:0036158	outer dynein arm assembly	9	3 out of 537 genes, 0.6%	3 out of 58650 genes, 0.0%	7.63e-07	0.00093	RSA32184, RSA32182, RSA32183
	GO:0036159	inner dynein arm assembly	9	3 out of 537 genes, 0.6%	3 out of 58650 genes, 0.0%	7.63e-07	0.00093	RSA32184, RSA32182, RSA32183
	GO:0003352	regulation of cilium movement	7	3 out of 537 genes, 0.6%	4 out of 58650 genes, 0.0%	3.03e-06	0.00371	RSA32184, RSA32182, RSA32183
	GO:0003356	regulation of cilium beat frequency	8	3 out of 537 genes, 0.6%	4 out of 58650 genes, 0.0%	3.03e-06	0.00371	RSA32184, RSA32182, RSA32183
	GO:0070286	axonemal dynein complex assembly	8	3 out of 537 genes, 0.6%	4 out of 58650 genes, 0.0%	3.03e-06	0.00371	RSA32184, RSA32182, RSA32183
	GO:0060271	cilium morphogenesis	7	5 out of 537 genes, 0.9%	28 out of 58650 genes, 0.0%	5.21e-06	0.00638	RSA32184, RSA19564, RSA32182, RSA32183, RSA31181
	GO:0030031	cell projection assembly	5	5 out of 537 genes, 0.9%	41 out of 58650 genes, 0.1%	3.6e-05	0.04417	RSA32184, RSA19564, RSA32182, RSA32183, RSA31181
	Molecular function
	GO ID	GO term	GO term level	List frequency	Genome frequency	Raw P-value	Corrected P-value	Genes annotated to the term
	GO:0001071	nucleic acid binding transcription factor activity	2	68 out of 537 genes, 12.7%	1945 out of 58650 genes, 3.3%	4.74e-21	1.51e-18	RSA07029, RSA23848, RSA28748, RSA26361, RSA00164, RSA12036, RSA18745, RSA18546, RSA14224, RSA16848, RSA21997, RSA22055, RSA42202, RSA21857, RSA14486, RSA17592, RSA18660, RSA18746, RSA16849, RSA33807, RSA23133, RSA15947, RSA13945, RSA52445, RSA16847, RSA34576, RSA30577, RSA22054, RSA57174, RSA37483, RSA30576, RSA25144, RSA15215, RSA42201, RSA06085, RSA32896, RSA18850, RSA12611, RSA28524, RSA21486,…
	GO:0003700	sequence-specific DNA binding transcription factor activity	3	68 out of 537 genes, 12.7%	1935 out of 58650 genes, 3.3%	3.6e-21	1.14e-18	RSA07029, RSA23848, RSA28748, RSA26361, RSA00164, RSA12036, RSA18745, RSA18546, RSA14224, RSA16848, RSA21997, RSA22055, RSA42202, RSA21857, RSA14486, RSA17592, RSA18660, RSA18746, RSA16849, RSA33807, RSA23133, RSA15947, RSA13945, RSA52445, RSA16847, RSA34576, RSA30577, RSA22054, RSA57174, RSA37483, RSA30576, RSA25144, RSA15215, RSA42201, RSA06085, RSA32896, RSA18850, RSA12611, RSA28524, RSA21486,…
	GO:0016829	lyase activity	3	19 out of 537 genes, 3.5%	691 out of 58650 genes, 1.2%	2.74e-05	0.00872	RSA22449, RSA27412, RSA07055, RSA32325, RSA38187, RSA20569, RSA03212, RSA24091, RSA40178, RSA07816, RSA56408, RSA40179, RSA08838, RSA08839, RSA40180, RSA49514, RSA07056, RSA13809, RSA40177
	GO:0004857	enzyme inhibitor activity	3	10 out of 537 genes, 1.9%	228 out of 58650 genes, 0.4%	5.51e-05	0.01754	RSA18106, RSA28330, RSA14707, RSA39816, RSA18105, RSA32184, RSA32182, RSA32183, RSA18107, RSA39902
	GO:0046906	tetrapyrrole binding	4	21 out of 537 genes, 3.9%	554 out of 58650 genes, 0.9%	6.5e-08	2.06e-05	RSA23721, RSA38138, RSA32325, RSA21799, RSA05339, RSA25572, RSA32056, RSA21798, RSA20244, RSA38139, RSA50531, RSA23723, RSA23722, RSA31181, RSA32055, RSA17987, RSA23720, RSA39139, RSA08557, RSA16462, RSA14378
	GO:0000156	phosphorelay response regulator activity	4	8 out of 537 genes, 1.5%	91 out of 58650 genes, 0.2%	2.04e-06	0.00065	RSA42867, RSA42866, RSA38406, RSA38405, RSA42865, RSA38404, RSA42868, RSA16848
	GO:0019211	phosphatase activator activity	4	3 out of 537 genes, 0.6%	7 out of 58650 genes, 0.0%	2.59e-05	0.00826	RSA32184, RSA32182, RSA32183
	GO:0016168	chlorophyll binding	5	10 out of 537 genes, 1.9%	67 out of 58650 genes, 0.1%	5.92e-10	1.88e-07	RSA23721, RSA05339, RSA17987, RSA23720, RSA08557, RSA16462, RSA20244, RSA50531, RSA23723, RSA23722
	GO:0003677	DNA binding	5	77 out of 537 genes, 14.3%	4052 out of 58650 genes, 6.9%	1.1e-09	3.52e-07	RSA07029, RSA28748, RSA26361, RSA18745, RSA42865, RSA34444, RSA14224, RSA38404, RSA21997, RSA10941, RSA02773, RSA22055, RSA42202, RSA21857, RSA14486, RSA18660, RSA18746, RSA38187, RSA33807, RSA42868, RSA00392, RSA43817, RSA15947, RSA38406, RSA13945, RSA52445, RSA34576, RSA57174, RSA30577, RSA22054, RSA38405, RSA37483, RSA30576, RSA25144, RSA15215, RSA30026, RSA42201, RSA32896, RSA18850, RSA12611,…
	GO:0003913	DNA photolyase activity	5	5 out of 537 genes, 0.9%	15 out of 58650 genes, 0.0%	1.75e-07	5.59e-05	RSA40178, RSA40180, RSA38187, RSA40179, RSA40177
	GO:0016837	carbon-oxygen lyase activity, acting on polysaccharides	5	4 out of 537 genes, 0.7%	13 out of 58650 genes, 0.0%	4.65e-06	0.00147	RSA22449, RSA24091, RSA07816, RSA20569
	GO:0072542	protein phosphatase activator activity	5	3 out of 537 genes, 0.6%	7 out of 58650 genes, 0.0%	2.59e-05	0.00826	RSA32184, RSA32182, RSA32183
	GO:0016717	oxidoreductase activity, acting on paired donors, with oxidation of a pair of donors resulting in the reduction of molecular oxygen to two molecules of water	5	5 out of 537 genes, 0.9%	41 out of 58650 genes, 0.1%	3.6e-05	0.01146	RSA38139, RSA38138, RSA20242, RSA05896, RSA20243
	GO:0005372	water transmembrane transporter activity	5	4 out of 537 genes, 0.7%	26 out of 58650 genes, 0.0%	8.85e-05	0.02815	RSA12908, RSA17016, RSA24674, RSA21602
	GO:0003904	deoxyribodipyrimidine photo-lyase activity	6	5 out of 537 genes, 0.9%	13 out of 58650 genes, 0.0%	7.65e-08	2.43e-05	RSA40178, RSA40180, RSA38187, RSA40179, RSA40177
	GO:0030570	pectate lyase activity	6	4 out of 537 genes, 0.7%	11 out of 58650 genes, 0.0%	2.17e-06	0.00069	RSA22449, RSA24091, RSA07816, RSA20569
	GO:0034004	germacradienol synthase activity	6	4 out of 537 genes, 0.7%	11 out of 58650 genes, 0.0%	2.17e-06	0.00069	RSA07055, RSA56408, RSA07056, RSA49514
	GO:0071862	protein phosphatase type 1 activator activity	6	3 out of 537 genes, 0.6%	4 out of 58650 genes, 0.0%	3.03e-06	0.00096	RSA32184, RSA32182, RSA32183
	GO:0010333	terpene synthase activity	6	4 out of 537 genes, 0.7%	20 out of 58650 genes, 0.0%	2.99e-05	0.00953	RSA07055, RSA56408, RSA07056, RSA49514
	GO:0015250	water channel activity	6	4 out of 537 genes, 0.7%	26 out of 58650 genes, 0.0%	8.85e-05	0.02815	RSA12908, RSA17016, RSA24674, RSA21602
	GO:0030599	pectinesterase activity	6	5 out of 537 genes, 0.9%	50 out of 58650 genes, 0.1%	9.52e-05	0.03029	RSA39816, RSA18106, RSA18105, RSA14707, RSA18107
	GO:0010334	sesquiterpene synthase activity	7	4 out of 537 genes, 0.7%	11 out of 58650 genes, 0.0%	2.17e-06	0.00069	RSA07055, RSA56408, RSA07056, RSA49514
	GO:0080018	anthocyanin 5-O-glucosyltransferase activity	7	3 out of 537 genes, 0.6%	6 out of 58650 genes, 0.0%	1.49e-05	0.00475	RSA09926, RSA00074, RSA09925
	GO:0052577	germacrene-D synthase activity	8	4 out of 537 genes, 0.7%	11 out of 58650 genes, 0.0%	2.17e-06	0.00069	RSA07055, RSA56408, RSA07056, RSA49514
	GO:0030504	inorganic diphosphate transmembrane transporter activity	8	3 out of 537 genes, 0.6%	9 out of 58650 genes, 0.0%	6.15e-05	0.01956	RSA23380, RSA23378, RSA23379
	GO:0004689	phosphorylase kinase activity	9	2 out of 537 genes, 0.4%	2 out of 58650 genes, 0.0%	8.36e-05	0.0266	RSA27412, RSA00115

## Sheet: GO term-downupregulated
	Biological process
	GO ID	GO term	GO term level	List frequency	Genome frequency	Raw P-value	Corrected P-value	Genes annotated to the term
stimulus	GO:0010035	response to inorganic substance	4	61 out of 438 genes, 13.9%	2761 out of 58650 genes, 4.7%	4.84e-14	4.57e-11	RSA42706, RSA18297, RSA27531, RSA39855, RSA56764, RSA18939, RSA33805, RSA37707, RSA07216, RSA54183, RSA13324, RSA02478, RSA45158, RSA52357, RSA03380, RSA34764, RSA07213, RSA31474, RSA37708, RSA51312, RSA14089, RSA47122, RSA37706, RSA49207, RSA23333, RSA00921, RSA30591, RSA17785, RSA42707, RSA02838, RSA26160, RSA45159, RSA23337, RSA09669, RSA49755, RSA22437, RSA37705, RSA12559, RSA23336, RSA22436,…
	GO:0009415	response to water	4	30 out of 438 genes, 6.8%	935 out of 58650 genes, 1.6%	3.87e-11	3.66e-08	RSA42706, RSA02838, RSA42707, RSA45159, RSA23337, RSA49755, RSA39855, RSA12559, RSA23336, RSA23334, RSA07216, RSA49795, RSA54183, RSA34763, RSA02478, RSA07214, RSA45158, RSA52357, RSA34764, RSA07213, RSA39854, RSA42434, RSA51312, RSA11779, RSA48541, RSA49207, RSA45160, RSA29319, RSA07215, RSA23333
	GO:0009628	response to abiotic stimulus	3	76 out of 438 genes, 17.4%	4594 out of 58650 genes, 7.8%	5.2e-11	4.92e-08	RSA02577, RSA42706, RSA06639, RSA43029, RSA18939, RSA37707, RSA13176, RSA34741, RSA07216, RSA54183, RSA02478, RSA45158, RSA33855, RSA07213, RSA37708, RSA34737, RSA47122, RSA00412, RSA49207, RSA43028, RSA23333, RSA00921, RSA34735, RSA45159, RSA26160, RSA30845, RSA49755, RSA37705, RSA12559, RSA18163, RSA20025, RSA34763, RSA20279, RSA31013, RSA42434, RSA12639, RSA02493, RSA26257, RSA11779, RSA33806,…
	GO:0042221	response to chemical	3	96 out of 438 genes, 21.9%	6567 out of 58650 genes, 11.2%	8.68e-11	8.21e-08	RSA02577, RSA42706, RSA02153, RSA47025, RSA06639, RSA18939, RSA37707, RSA13176, RSA07216, RSA23210, RSA54183, RSA30464, RSA13278, RSA02478, RSA45158, RSA18872, RSA07213, RSA44483, RSA37708, RSA14089, RSA47122, RSA49207, RSA23333, RSA00921, RSA17785, RSA45159, RSA26160, RSA34360, RSA30845, RSA09669, RSA49755, RSA37705, RSA12559, RSA56555, RSA18163, RSA23990, RSA34763, RSA56763, RSA31013, RSA04783,…
	GO:0006970	response to osmotic stress	4	37 out of 438 genes, 8.4%	1428 out of 58650 genes, 2.4%	8.85e-11	8.36e-08	RSA42706, RSA34738, RSA39855, RSA43029, RSA18939, RSA37707, RSA34741, RSA13324, RSA02478, RSA52357, RSA33855, RSA34764, RSA37708, RSA51312, RSA34737, RSA37706, RSA49207, RSA43028, RSA34740, RSA00921, RSA34735, RSA42707, RSA26160, RSA30845, RSA49755, RSA37705, RSA12559, RSA18163, RSA34763, RSA14989, RSA21074, RSA39854, RSA02493, RSA26161, RSA11779, RSA26383, RSA29319
	GO:0009651	response to salt stress	5	35 out of 438 genes, 8.0%	1295 out of 58650 genes, 2.2%	9.55e-11	9.02e-08	RSA42706, RSA34738, RSA39855, RSA18939, RSA43029, RSA37707, RSA34741, RSA13324, RSA02478, RSA52357, RSA33855, RSA34764, RSA37708, RSA51312, RSA34737, RSA37706, RSA49207, RSA43028, RSA34740, RSA00921, RSA34735, RSA42707, RSA26160, RSA30845, RSA49755, RSA37705, RSA12559, RSA18163, RSA34763, RSA14989, RSA39854, RSA26161, RSA02493, RSA11779, RSA29319
	GO:0050896	response to stimulus	2	156 out of 438 genes, 35.6%	13249 out of 58650 genes, 22.6%	3.69e-10	3.48e-07	RSA02577, RSA02153, RSA29362, RSA06639, RSA43029, RSA18939, RSA37707, RSA44131, RSA54183, RSA30464, RSA13278, RSA20216, RSA07213, RSA14091, RSA34737, RSA14089, RSA00883, RSA23333, RSA00921, RSA34735, RSA17785, RSA45159, RSA26160, RSA30845, RSA03507, RSA49755, RSA18163, RSA26088, RSA23495, RSA34763, RSA56763, RSA06572, RSA20279, RSA34933, RSA42434, RSA02719, RSA13277, RSA44447, RSA34045, RSA26257,…
	GO:0006950	response to stress	3	115 out of 438 genes, 26.3%	8901 out of 58650 genes, 15.2%	1.32e-09	1.24e-06	RSA42706, RSA29362, RSA47025, RSA43029, RSA18939, RSA37707, RSA44131, RSA13176, RSA34741, RSA07216, RSA23210, RSA54183, RSA30464, RSA13278, RSA02478, RSA45158, RSA20216, RSA23577, RSA33855, RSA48719, RSA07213, RSA44483, RSA37708, RSA34737, RSA00883, RSA47122, RSA26332, RSA49207, RSA43028, RSA23333, RSA44130, RSA00921, RSA34735, RSA45159, RSA26160, RSA34360, RSA30845, RSA03507, RSA37705, RSA49755,…
	GO:0009414	response to water deprivation	4	27 out of 438 genes, 6.2%	924 out of 58650 genes, 1.6%	2.77e-09	2.62e-06	RSA42706, RSA02838, RSA42707, RSA23337, RSA49755, RSA39855, RSA12559, RSA23336, RSA23334, RSA07216, RSA49795, RSA54183, RSA34763, RSA02478, RSA07214, RSA52357, RSA34764, RSA07213, RSA39854, RSA42434, RSA51312, RSA11779, RSA48541, RSA49207, RSA29319, RSA07215, RSA23333
	GO:0009817	defense response to fungus, incompatible interaction	6	11 out of 438 genes, 2.5%	132 out of 58650 genes, 0.2%	5.47e-09	5.17e-06	RSA34360, RSA13277, RSA44447, RSA21722, RSA21721, RSA13176, RSA26332, RSA21723, RSA00372, RSA13278, RSA44446
	GO:0071475	cellular hyperosmotic salinity response	7	5 out of 438 genes, 1.1%	21 out of 58650 genes, 0.0%	4.18e-07	0.00039	RSA42706, RSA42707, RSA49207, RSA12559, RSA02478
	GO:1901700	response to oxygen-containing compound	4	60 out of 438 genes, 13.7%	4111 out of 58650 genes, 7.0%	5.71e-07	0.00054	RSA02577, RSA42706, RSA18297, RSA46687, RSA49632, RSA38754, RSA39855, RSA47025, RSA13176, RSA07216, RSA54183, RSA02478, RSA23208, RSA45158, RSA52357, RSA18872, RSA03380, RSA34764, RSA07213, RSA55137, RSA51312, RSA14089, RSA47122, RSA49207, RSA23333, RSA22847, RSA00921, RSA42707, RSA02838, RSA26160, RSA45159, RSA34360, RSA23337, RSA49755, RSA12559, RSA23209, RSA23336, RSA56555, RSA18163, RSA23334,…
	GO:0097306	cellular response to alcohol	6	20 out of 438 genes, 4.6%	712 out of 58650 genes, 1.2%	5.95e-07	0.00056	RSA42706, RSA42707, RSA49632, RSA26160, RSA12559, RSA18163, RSA07216, RSA34763, RSA02478, RSA07214, RSA18872, RSA07622, RSA34764, RSA21074, RSA07213, RSA26161, RSA49207, RSA07215, RSA22847, RSA00921
	GO:0071474	cellular hyperosmotic response	6	5 out of 438 genes, 1.1%	24 out of 58650 genes, 0.0%	8.58e-07	0.00081	RSA42706, RSA42707, RSA49207, RSA12559, RSA02478
	GO:0071396	cellular response to lipid	6	21 out of 438 genes, 4.8%	828 out of 58650 genes, 1.4%	1.58e-06	0.00149	RSA42706, RSA42707, RSA49632, RSA26160, RSA12559, RSA18163, RSA07216, RSA34763, RSA02478, RSA07214, RSA18872, RSA07622, RSA34764, RSA21074, RSA07213, RSA26161, RSA07484, RSA49207, RSA07215, RSA22847, RSA00921
	GO:0010114	response to red light	7	9 out of 438 genes, 2.1%	145 out of 58650 genes, 0.2%	1.64e-06	0.00155	RSA52357, RSA23337, RSA33804, RSA23336, RSA33805, RSA33806, RSA23334, RSA48541, RSA23333
	GO:0080136	priming of cellular response to stress	6	3 out of 438 genes, 0.7%	5 out of 58650 genes, 0.0%	4.09e-06	0.00386	RSA26161, RSA26160, RSA00921
	GO:0042542	response to hydrogen peroxide	6	12 out of 438 genes, 2.7%	315 out of 58650 genes, 0.5%	5.47e-06	0.00517	RSA42706, RSA18297, RSA42707, RSA26160, RSA12559, RSA26161, RSA03264, RSA47122, RSA11779, RSA49207, RSA00921, RSA02478
	GO:0009719	response to endogenous stimulus	3	51 out of 438 genes, 11.6%	3588 out of 58650 genes, 6.1%	9.06e-06	0.00856	RSA02577, RSA42706, RSA49632, RSA14441, RSA38754, RSA02153, RSA39855, RSA03371, RSA47025, RSA06639, RSA15076, RSA07216, RSA23210, RSA54183, RSA30464, RSA13278, RSA02478, RSA23208, RSA18872, RSA34764, RSA07213, RSA51312, RSA14546, RSA19532, RSA49207, RSA22847, RSA00921, RSA42707, RSA02838, RSA26160, RSA34360, RSA49755, RSA12559, RSA23209, RSA18163, RSA34763, RSA07214, RSA14989, RSA07622, RSA31013,…
	GO:0009266	response to temperature stimulus	4	28 out of 438 genes, 6.4%	1500 out of 58650 genes, 2.6%	1.13e-05	0.01073	RSA02838, RSA45159, RSA26160, RSA49755, RSA26934, RSA18939, RSA13176, RSA49795, RSA07216, RSA20025, RSA37334, RSA13324, RSA07214, RSA45158, RSA14989, RSA31013, RSA11111, RSA07213, RSA26936, RSA51312, RSA26161, RSA47122, RSA11779, RSA37335, RSA26383, RSA45160, RSA07215, RSA00921
	GO:0071495	cellular response to endogenous stimulus	4	31 out of 438 genes, 7.1%	1776 out of 58650 genes, 3.0%	1.42e-05	0.01349	RSA42706, RSA42707, RSA49632, RSA26160, RSA14441, RSA34360, RSA02153, RSA12559, RSA03371, RSA47025, RSA06639, RSA18163, RSA07216, RSA54183, RSA30464, RSA34763, RSA02478, RSA07214, RSA07622, RSA18872, RSA34764, RSA21074, RSA07213, RSA42434, RSA26161, RSA07484, RSA15932, RSA49207, RSA07215, RSA00921, RSA22847
	GO:0009416	response to light stimulus	5	30 out of 438 genes, 6.8%	1709 out of 58650 genes, 2.9%	1.76e-05	0.01671	RSA02577, RSA26160, RSA23337, RSA37705, RSA03371, RSA23336, RSA06639, RSA33805, RSA15076, RSA37707, RSA23334, RSA23208, RSA52357, RSA14989, RSA26258, RSA33804, RSA37708, RSA51312, RSA12639, RSA26161, RSA47122, RSA26257, RSA11779, RSA33806, RSA19532, RSA37706, RSA26383, RSA48541, RSA23333, RSA00921
	GO:0071462	cellular response to water stimulus	6	6 out of 438 genes, 1.4%	78 out of 58650 genes, 0.1%	2.73e-05	0.02584	RSA42706, RSA42707, RSA49207, RSA54183, RSA12559, RSA02478
	GO:0042631	cellular response to water deprivation	7	6 out of 438 genes, 1.4%	78 out of 58650 genes, 0.1%	2.73e-05	0.02584	RSA42706, RSA42707, RSA49207, RSA54183, RSA12559, RSA02478
	GO:0009611	response to wounding	4	19 out of 438 genes, 4.3%	849 out of 58650 genes, 1.4%	2.78e-05	0.02635	RSA34735, RSA34738, RSA26160, RSA34360, RSA44129, RSA38754, RSA44131, RSA34741, RSA06572, RSA14989, RSA44483, RSA42434, RSA26161, RSA34737, RSA48429, RSA26383, RSA44130, RSA00921, RSA34740
	GO:0047484	regulation of response to osmotic stress	5	4 out of 438 genes, 0.9%	24 out of 58650 genes, 0.0%	2.89e-05	0.02736	RSA26161, RSA18163, RSA26160, RSA00921
	GO:0009270	response to humidity	6	3 out of 438 genes, 0.7%	9 out of 58650 genes, 0.0%	3.36e-05	0.03175	RSA45158, RSA45159, RSA45160
	GO:0010038	response to metal ion	5	25 out of 438 genes, 5.7%	1343 out of 58650 genes, 2.3%	3.49e-05	0.03305	RSA30591, RSA17785, RSA09669, RSA37705, RSA22437, RSA22436, RSA56764, RSA18939, RSA33805, RSA37707, RSA23990, RSA44456, RSA54183, RSA13324, RSA56763, RSA09670, RSA33804, RSA29376, RSA37708, RSA31474, RSA51312, RSA14089, RSA47122, RSA33806, RSA37706
	GO:0071472	cellular response to salt stress	6	5 out of 438 genes, 1.1%	51 out of 58650 genes, 0.1%	4.01e-05	0.03798	RSA42706, RSA42707, RSA49207, RSA12559, RSA02478
	GO:0009314	response to radiation	4	30 out of 438 genes, 6.8%	1800 out of 58650 genes, 3.1%	4.56e-05	0.04317	RSA02577, RSA26160, RSA23337, RSA37705, RSA03371, RSA23336, RSA06639, RSA33805, RSA15076, RSA37707, RSA23334, RSA23208, RSA52357, RSA14989, RSA26258, RSA33804, RSA37708, RSA51312, RSA12639, RSA26161, RSA47122, RSA26257, RSA11779, RSA33806, RSA19532, RSA37706, RSA26383, RSA48541, RSA23333, RSA00921
	GO:0033993	response to lipid	5	30 out of 438 genes, 6.8%	1814 out of 58650 genes, 3.1%	5.24e-05	0.04959	RSA42706, RSA02838, RSA42707, RSA49632, RSA26160, RSA49755, RSA39855, RSA12559, RSA23209, RSA18163, RSA07216, RSA34763, RSA02478, RSA07214, RSA23208, RSA07622, RSA18872, RSA34764, RSA21074, RSA07213, RSA39854, RSA51312, RSA26161, RSA11779, RSA07484, RSA49207, RSA29319, RSA07215, RSA00921, RSA22847
hormone	GO:0009725	response to hormone	4	48 out of 438 genes, 11.0%	3209 out of 58650 genes, 5.5%	4.51e-06	0.00426	RSA02577, RSA42706, RSA49632, RSA14441, RSA38754, RSA02153, RSA39855, RSA03371, RSA47025, RSA06639, RSA15076, RSA07216, RSA23210, RSA54183, RSA30464, RSA13278, RSA02478, RSA23208, RSA18872, RSA34764, RSA07213, RSA51312, RSA14546, RSA49207, RSA00921, RSA22847, RSA42707, RSA02838, RSA26160, RSA34360, RSA49755, RSA12559, RSA23209, RSA18163, RSA34763, RSA07214, RSA07622, RSA21074, RSA39854, RSA42434,…
	GO:0032870	cellular response to hormone stimulus	5	31 out of 438 genes, 7.1%	1654 out of 58650 genes, 2.8%	3.54e-06	0.00335	RSA42706, RSA42707, RSA49632, RSA26160, RSA14441, RSA34360, RSA02153, RSA12559, RSA03371, RSA47025, RSA06639, RSA18163, RSA07216, RSA54183, RSA30464, RSA34763, RSA02478, RSA07214, RSA07622, RSA18872, RSA34764, RSA21074, RSA07213, RSA42434, RSA26161, RSA07484, RSA15932, RSA49207, RSA07215, RSA00921, RSA22847
	GO:0009737	response to abscisic acid	5	27 out of 438 genes, 6.2%	1281 out of 58650 genes, 2.2%	1.83e-06	0.00173	RSA42706, RSA02838, RSA42707, RSA49632, RSA26160, RSA49755, RSA39855, RSA12559, RSA18163, RSA07216, RSA34763, RSA02478, RSA07214, RSA07622, RSA18872, RSA34764, RSA21074, RSA07213, RSA39854, RSA51312, RSA26161, RSA11779, RSA49207, RSA29319, RSA07215, RSA22847, RSA00921
	GO:0071215	cellular response to abscisic acid stimulus	6	20 out of 438 genes, 4.6%	528 out of 58650 genes, 0.9%	4.78e-09	4.52e-06	RSA42706, RSA42707, RSA49632, RSA26160, RSA12559, RSA18163, RSA07216, RSA34763, RSA02478, RSA07214, RSA18872, RSA07622, RSA34764, RSA21074, RSA07213, RSA26161, RSA49207, RSA07215, RSA22847, RSA00921
metabolism	GO:0006629	lipid metabolic process	4	50 out of 438 genes, 11.4%	2090 out of 58650 genes, 3.6%	6.63e-13	6.27e-10	RSA34738, RSA01863, RSA18251, RSA33805, RSA44131, RSA34741, RSA36622, RSA36623, RSA45158, RSA05709, RSA52357, RSA23577, RSA48719, RSA11111, RSA22468, RSA34737, RSA11548, RSA23333, RSA34740, RSA44130, RSA34735, RSA45159, RSA44129, RSA34360, RSA23337, RSA49755, RSA33282, RSA23336, RSA41810, RSA56208, RSA36621, RSA23990, RSA44456, RSA12967, RSA23334, RSA49795, RSA20025, RSA06572, RSA03877, RSA23570,…
	GO:0006721	terpenoid metabolic process	6	20 out of 438 genes, 4.6%	370 out of 58650 genes, 0.6%	9.76e-12	9.22e-09	RSA44129, RSA23337, RSA23336, RSA33805, RSA44131, RSA23990, RSA44456, RSA23334, RSA49795, RSA23577, RSA52357, RSA23570, RSA22468, RSA33804, RSA48429, RSA23571, RSA33806, RSA48541, RSA23333, RSA44130
	GO:0043436	oxoacid metabolic process	5	49 out of 438 genes, 11.2%	2269 out of 58650 genes, 3.9%	4.17e-11	3.94e-08	RSA42706, RSA25090, RSA33459, RSA27531, RSA39614, RSA15051, RSA30279, RSA18251, RSA33805, RSA25092, RSA37707, RSA36622, RSA02478, RSA36623, RSA52357, RSA22468, RSA37708, RSA12599, RSA39613, RSA37706, RSA49207, RSA33458, RSA23333, RSA30591, RSA42707, RSA23337, RSA49755, RSA37705, RSA09669, RSA33282, RSA12559, RSA23336, RSA36621, RSA23334, RSA49795, RSA06572, RSA03877, RSA09670, RSA33281, RSA33804,…
	GO:0006082	organic acid metabolic process	4	49 out of 438 genes, 11.2%	2293 out of 58650 genes, 3.9%	5.98e-11	5.65e-08	RSA42706, RSA25090, RSA33459, RSA27531, RSA39614, RSA15051, RSA30279, RSA18251, RSA33805, RSA25092, RSA37707, RSA36622, RSA02478, RSA36623, RSA52357, RSA22468, RSA37708, RSA12599, RSA39613, RSA37706, RSA49207, RSA33458, RSA23333, RSA30591, RSA42707, RSA23337, RSA49755, RSA37705, RSA09669, RSA33282, RSA12559, RSA23336, RSA36621, RSA23334, RSA49795, RSA06572, RSA03877, RSA09670, RSA33281, RSA33804,…
	GO:0019752	carboxylic acid metabolic process	6	47 out of 438 genes, 10.7%	2176 out of 58650 genes, 3.7%	1.07e-10	1.01e-07	RSA42706, RSA25090, RSA33459, RSA27531, RSA39614, RSA15051, RSA30279, RSA18251, RSA33805, RSA25092, RSA37707, RSA36622, RSA02478, RSA36623, RSA52357, RSA22468, RSA37708, RSA12599, RSA39613, RSA37706, RSA49207, RSA33458, RSA23333, RSA30591, RSA42707, RSA23337, RSA49755, RSA37705, RSA09669, RSA33282, RSA12559, RSA23336, RSA36621, RSA23334, RSA49795, RSA03877, RSA06572, RSA09670, RSA33281, RSA33804,…
	GO:0006720	isoprenoid metabolic process	6	20 out of 438 genes, 4.6%	434 out of 58650 genes, 0.7%	1.65e-10	1.56e-07	RSA44129, RSA23337, RSA23336, RSA33805, RSA44131, RSA23990, RSA44456, RSA23334, RSA49795, RSA23577, RSA52357, RSA23570, RSA22468, RSA33804, RSA48429, RSA23571, RSA33806, RSA48541, RSA23333, RSA44130
	GO:0044550	secondary metabolite biosynthetic process	5	18 out of 438 genes, 4.1%	372 out of 58650 genes, 0.6%	6.32e-10	5.97e-07	RSA34735, RSA34738, RSA26160, RSA23518, RSA35533, RSA18251, RSA44456, RSA34741, RSA49795, RSA20025, RSA03877, RSA22432, RSA11111, RSA26161, RSA34737, RSA26383, RSA00921, RSA34740
	GO:0019748	secondary metabolic process	4	21 out of 438 genes, 4.8%	534 out of 58650 genes, 0.9%	1.01e-09	9.58e-07	RSA34735, RSA34738, RSA26160, RSA23518, RSA35533, RSA56764, RSA18251, RSA44456, RSA34741, RSA49795, RSA20025, RSA54183, RSA56763, RSA03877, RSA22432, RSA11111, RSA26161, RSA34737, RSA26383, RSA00921, RSA34740
	GO:0044710	single-organism metabolic process	3	114 out of 438 genes, 26.0%	8913 out of 58650 genes, 15.2%	2.88e-09	2.72e-06	RSA42706, RSA01863, RSA25090, RSA33459, RSA39614, RSA15051, RSA00542, RSA33021, RSA37707, RSA44131, RSA34741, RSA54183, RSA36622, RSA02478, RSA36623, RSA45158, RSA23577, RSA33855, RSA22432, RSA41016, RSA48719, RSA37708, RSA34737, RSA11548, RSA14089, RSA12599, RSA39613, RSA49207, RSA23333, RSA00921, RSA44130, RSA34735, RSA17785, RSA19419, RSA45159, RSA26160, RSA34360, RSA30845, RSA09669, RSA37705,…
	GO:0010345	suberin biosynthetic process	7	9 out of 438 genes, 2.1%	70 out of 58650 genes, 0.1%	2.89e-09	2.73e-06	RSA34735, RSA34738, RSA03877, RSA23518, RSA34737, RSA18251, RSA34741, RSA26383, RSA34740
	GO:0006520	cellular amino acid metabolic process	4	29 out of 438 genes, 6.6%	1104 out of 58650 genes, 1.9%	7.59e-09	7.17e-06	RSA42706, RSA30591, RSA42707, RSA25090, RSA33459, RSA27531, RSA09669, RSA37705, RSA12559, RSA39614, RSA15051, RSA30279, RSA25092, RSA36621, RSA37707, RSA49795, RSA36622, RSA02478, RSA36623, RSA09670, RSA37708, RSA12599, RSA25089, RSA15050, RSA39613, RSA37706, RSA49207, RSA25091, RSA33458
	GO:0009698	phenylpropanoid metabolic process	4	16 out of 438 genes, 3.7%	350 out of 58650 genes, 0.6%	1.26e-08	1.19e-05	RSA56763, RSA34735, RSA34738, RSA03877, RSA22432, RSA11111, RSA23518, RSA34737, RSA35533, RSA56764, RSA18251, RSA44456, RSA34741, RSA26383, RSA20025, RSA34740
	GO:0009699	phenylpropanoid biosynthetic process	6	14 out of 438 genes, 3.2%	266 out of 58650 genes, 0.5%	1.78e-08	1.68e-05	RSA34735, RSA34738, RSA03877, RSA22432, RSA11111, RSA23518, RSA34737, RSA35533, RSA18251, RSA44456, RSA34741, RSA26383, RSA20025, RSA34740
	GO:0008610	lipid biosynthetic process	5	30 out of 438 genes, 6.8%	1251 out of 58650 genes, 2.1%	3.15e-08	2.97e-05	RSA01863, RSA44129, RSA49755, RSA33282, RSA41810, RSA18251, RSA33805, RSA36621, RSA44131, RSA23990, RSA49795, RSA20025, RSA36622, RSA36623, RSA06572, RSA03877, RSA52357, RSA23577, RSA23570, RSA11111, RSA33281, RSA33804, RSA36620, RSA11548, RSA33806, RSA23571, RSA48429, RSA26383, RSA48541, RSA44130
	GO:0046164	alcohol catabolic process	6	9 out of 438 genes, 2.1%	94 out of 58650 genes, 0.2%	4.04e-08	3.82e-05	RSA25090, RSA23337, RSA23336, RSA25092, RSA19389, RSA44456, RSA23334, RSA25091, RSA23333
	GO:0016114	terpenoid biosynthetic process	6	14 out of 438 genes, 3.2%	297 out of 58650 genes, 0.5%	7.03e-08	6.64e-05	RSA52357, RSA23577, RSA23570, RSA44129, RSA33804, RSA33805, RSA44131, RSA23990, RSA33806, RSA23571, RSA48429, RSA49795, RSA48541, RSA44130
	GO:0044711	single-organism biosynthetic process	4	58 out of 438 genes, 13.2%	3694 out of 58650 genes, 6.3%	8.34e-08	7.88e-05	RSA34738, RSA01863, RSA27531, RSA30279, RSA00542, RSA18251, RSA33805, RSA44131, RSA34741, RSA36622, RSA36623, RSA52357, RSA23577, RSA33855, RSA22432, RSA41016, RSA11111, RSA03684, RSA34737, RSA11548, RSA12599, RSA34740, RSA00921, RSA44130, RSA34735, RSA19419, RSA26160, RSA44129, RSA30845, RSA09669, RSA49755, RSA33282, RSA23518, RSA41810, RSA35533, RSA41019, RSA36621, RSA23990, RSA44456, RSA22789,…
	GO:0043288	apocarotenoid metabolic process	6	7 out of 438 genes, 1.6%	52 out of 58650 genes, 0.1%	1.23e-07	0.00011	RSA23336, RSA52357, RSA23334, RSA49795, RSA23337, RSA48541, RSA23333
	GO:0009687	abscisic acid metabolic process	8	7 out of 438 genes, 1.6%	52 out of 58650 genes, 0.1%	1.23e-07	0.00011	RSA23336, RSA52357, RSA23334, RSA49795, RSA23337, RSA48541, RSA23333
	GO:1901564	organonitrogen compound metabolic process	4	52 out of 438 genes, 11.9%	3195 out of 58650 genes, 5.4%	1.4e-07	0.00013	RSA42706, RSA46687, RSA25090, RSA33459, RSA27531, RSA39614, RSA15051, RSA30279, RSA00542, RSA33021, RSA25092, RSA37707, RSA30856, RSA36622, RSA02478, RSA36623, RSA23577, RSA33855, RSA22432, RSA37708, RSA44483, RSA55137, RSA12599, RSA30854, RSA39613, RSA37706, RSA49207, RSA33458, RSA00921, RSA30591, RSA42707, RSA17785, RSA19419, RSA26160, RSA09669, RSA22437, RSA37705, RSA12559, RSA56555, RSA22436,…
	GO:0044281	small molecule metabolic process	4	63 out of 438 genes, 14.4%	4254 out of 58650 genes, 7.3%	1.72e-07	0.00016	RSA42706, RSA46687, RSA25090, RSA33459, RSA27531, RSA39614, RSA15051, RSA30279, RSA00542, RSA33021, RSA18251, RSA33805, RSA25092, RSA37707, RSA36622, RSA02478, RSA36623, RSA52357, RSA23577, RSA33855, RSA22468, RSA37708, RSA55137, RSA12599, RSA39613, RSA37706, RSA49207, RSA33458, RSA23333, RSA30591, RSA42707, RSA17785, RSA23337, RSA09669, RSA49755, RSA37705, RSA33282, RSA12559, RSA23336, RSA56555,…
	GO:1901616	organic hydroxy compound catabolic process	5	9 out of 438 genes, 2.1%	111 out of 58650 genes, 0.2%	1.71e-07	0.00016	RSA25090, RSA23337, RSA23336, RSA25092, RSA19389, RSA44456, RSA23334, RSA25091, RSA23333
	GO:0044255	cellular lipid metabolic process	4	33 out of 438 genes, 7.5%	1607 out of 58650 genes, 2.7%	2.32e-07	0.00021	RSA01863, RSA18251, RSA33805, RSA44131, RSA36622, RSA36623, RSA52357, RSA23577, RSA22468, RSA23333, RSA44130, RSA44129, RSA49755, RSA23337, RSA33282, RSA41810, RSA23336, RSA36621, RSA44456, RSA23990, RSA49795, RSA23334, RSA03877, RSA06572, RSA23570, RSA33281, RSA36620, RSA33804, RSA48429, RSA23571, RSA33806, RSA26383, RSA48541
	GO:0006714	sesquiterpenoid metabolic process	8	7 out of 438 genes, 1.6%	58 out of 58650 genes, 0.1%	2.67e-07	0.00025	RSA23336, RSA52357, RSA23334, RSA49795, RSA23337, RSA48541, RSA23333
	GO:1901615	organic hydroxy compound metabolic process	4	22 out of 438 genes, 5.0%	813 out of 58650 genes, 1.4%	3.05e-07	0.00028	RSA42706, RSA42707, RSA19419, RSA25090, RSA23337, RSA12559, RSA23336, RSA41810, RSA25092, RSA44456, RSA23334, RSA49795, RSA02478, RSA23577, RSA52357, RSA23570, RSA19389, RSA23571, RSA49207, RSA25091, RSA48541, RSA23333
	GO:0009850	auxin metabolic process	4	9 out of 438 genes, 2.1%	123 out of 58650 genes, 0.2%	4.13e-07	0.00039	RSA42706, RSA17613, RSA42707, RSA17607, RSA12559, RSA17612, RSA17609, RSA49207, RSA02478
	GO:2001058	D-tagatose 6-phosphate metabolic process	6	3 out of 438 genes, 0.7%	3 out of 58650 genes, 0.0%	4.13e-07	0.00039	RSA25092, RSA25090, RSA25091
	GO:2001059	D-tagatose 6-phosphate catabolic process	6	3 out of 438 genes, 0.7%	3 out of 58650 genes, 0.0%	4.13e-07	0.00039	RSA25092, RSA25090, RSA25091
	GO:0019404	galactitol catabolic process	7	3 out of 438 genes, 0.7%	3 out of 58650 genes, 0.0%	4.13e-07	0.00039	RSA25092, RSA25090, RSA25091
	GO:0019402	galactitol metabolic process	8	3 out of 438 genes, 0.7%	3 out of 58650 genes, 0.0%	4.13e-07	0.00039	RSA25092, RSA25090, RSA25091
	GO:0016098	monoterpenoid metabolic process	8	6 out of 438 genes, 1.4%	39 out of 58650 genes, 0.1%	4.43e-07	0.00041	RSA23577, RSA44131, RSA23571, RSA23570, RSA44129, RSA44130
	GO:0016099	monoterpenoid biosynthetic process	8	6 out of 438 genes, 1.4%	39 out of 58650 genes, 0.1%	4.43e-07	0.00041	RSA23577, RSA44131, RSA23571, RSA23570, RSA44129, RSA44130
	GO:0008299	isoprenoid biosynthetic process	6	14 out of 438 genes, 3.2%	360 out of 58650 genes, 0.6%	7.18e-07	0.00067	RSA52357, RSA23577, RSA23570, RSA44129, RSA33804, RSA33805, RSA44131, RSA23990, RSA33806, RSA23571, RSA48429, RSA49795, RSA48541, RSA44130
	GO:0006598	polyamine catabolic process	8	4 out of 438 genes, 0.9%	11 out of 58650 genes, 0.0%	9.71e-07	0.00091	RSA30858, RSA30854, RSA30856, RSA15051
	GO:0018874	benzoate metabolic process	6	5 out of 438 genes, 1.1%	25 out of 58650 genes, 0.0%	1.06e-06	0.001	RSA42706, RSA42707, RSA49207, RSA12559, RSA02478
	GO:0080024	indolebutyric acid metabolic process	6	5 out of 438 genes, 1.1%	28 out of 58650 genes, 0.0%	1.93e-06	0.00183	RSA42706, RSA42707, RSA49207, RSA12559, RSA02478
	GO:0008300	isoprenoid catabolic process	6	5 out of 438 genes, 1.1%	29 out of 58650 genes, 0.0%	2.32e-06	0.00219	RSA23336, RSA23334, RSA23337, RSA22468, RSA23333
	GO:0016115	terpenoid catabolic process	8	5 out of 438 genes, 1.1%	29 out of 58650 genes, 0.0%	2.32e-06	0.00219	RSA23336, RSA23334, RSA23337, RSA22468, RSA23333
	GO:0044282	small molecule catabolic process	5	14 out of 438 genes, 3.2%	404 out of 58650 genes, 0.7%	2.76e-06	0.00261	RSA30591, RSA25090, RSA33459, RSA23337, RSA22468, RSA23336, RSA25089, RSA25092, RSA19389, RSA44456, RSA23334, RSA25091, RSA33458, RSA23333
	GO:0046482	para-aminobenzoic acid metabolic process	6	5 out of 438 genes, 1.1%	31 out of 58650 genes, 0.1%	3.28e-06	0.0031	RSA42706, RSA42707, RSA49207, RSA12559, RSA02478
	GO:0046208	spermine catabolic process	6	3 out of 438 genes, 0.7%	5 out of 58650 genes, 0.0%	4.09e-06	0.00386	RSA30858, RSA30854, RSA30856
	GO:0019407	hexitol catabolic process	8	3 out of 438 genes, 0.7%	5 out of 58650 genes, 0.0%	4.09e-06	0.00386	RSA25092, RSA25090, RSA25091
	GO:0010025	wax biosynthetic process	4	7 out of 438 genes, 1.6%	88 out of 58650 genes, 0.2%	4.65e-06	0.0044	RSA34737, RSA34735, RSA34738, RSA34741, RSA33281, RSA33282, RSA34740
	GO:0042402	cellular biogenic amine catabolic process	7	4 out of 438 genes, 0.9%	16 out of 58650 genes, 0.0%	5.2e-06	0.00491	RSA30858, RSA30854, RSA30856, RSA15051
	GO:0006066	alcohol metabolic process	5	16 out of 438 genes, 3.7%	556 out of 58650 genes, 0.9%	5.86e-06	0.00554	RSA25090, RSA23337, RSA23336, RSA41810, RSA25092, RSA44456, RSA23334, RSA49795, RSA23577, RSA52357, RSA23570, RSA23571, RSA19389, RSA25091, RSA48541, RSA23333
	GO:0010166	wax metabolic process	3	7 out of 438 genes, 1.6%	92 out of 58650 genes, 0.2%	6.26e-06	0.00592	RSA34737, RSA34735, RSA34738, RSA34741, RSA33281, RSA33282, RSA34740
	GO:0016107	sesquiterpenoid catabolic process	8	4 out of 438 genes, 0.9%	18 out of 58650 genes, 0.0%	8.64e-06	0.00816	RSA23336, RSA23334, RSA23337, RSA23333
	GO:0043290	apocarotenoid catabolic process	8	4 out of 438 genes, 0.9%	18 out of 58650 genes, 0.0%	8.64e-06	0.00816	RSA23336, RSA23334, RSA23337, RSA23333
	GO:0046345	abscisic acid catabolic process	8	4 out of 438 genes, 0.9%	18 out of 58650 genes, 0.0%	8.64e-06	0.00816	RSA23336, RSA23334, RSA23337, RSA23333
	GO:0009310	amine catabolic process	6	4 out of 438 genes, 0.9%	19 out of 58650 genes, 0.0%	1.08e-05	0.01028	RSA30858, RSA30854, RSA30856, RSA15051
	GO:0044712	single-organism catabolic process	4	32 out of 438 genes, 7.3%	1873 out of 58650 genes, 3.2%	1.57e-05	0.01492	RSA18297, RSA46687, RSA25090, RSA33459, RSA56764, RSA33021, RSA25092, RSA54183, RSA05709, RSA48719, RSA22468, RSA55137, RSA33458, RSA23333, RSA30591, RSA02838, RSA17785, RSA34360, RSA23337, RSA56555, RSA23336, RSA56208, RSA44456, RSA08671, RSA23334, RSA56763, RSA04783, RSA22686, RSA03264, RSA25089, RSA19389, RSA25091
	GO:0042214	terpene metabolic process	6	6 out of 438 genes, 1.4%	76 out of 58650 genes, 0.1%	2.35e-05	0.02227	RSA23577, RSA23990, RSA23571, RSA23570, RSA48429, RSA49795
	GO:0008215	spermine metabolic process	5	3 out of 438 genes, 0.7%	9 out of 58650 genes, 0.0%	3.36e-05	0.03175	RSA30858, RSA30854, RSA30856
	GO:0006059	hexitol metabolic process	6	3 out of 438 genes, 0.7%	9 out of 58650 genes, 0.0%	3.36e-05	0.03175	RSA25092, RSA25090, RSA25091
	GO:0009696	salicylic acid metabolic process	6	5 out of 438 genes, 1.1%	50 out of 58650 genes, 0.1%	3.64e-05	0.03447	RSA42706, RSA42707, RSA49207, RSA12559, RSA02478
	GO:0042430	indole-containing compound metabolic process	5	8 out of 438 genes, 1.8%	167 out of 58650 genes, 0.3%	4.08e-05	0.0386	RSA42706, RSA26161, RSA42707, RSA26160, RSA49207, RSA12559, RSA02478, RSA00921
	GO:0009056	catabolic process	3	48 out of 438 genes, 11.0%	3520 out of 58650 genes, 6.0%	4.75e-05	0.04495	RSA18297, RSA46687, RSA04193, RSA25090, RSA33459, RSA15051, RSA20703, RSA16076, RSA56764, RSA33021, RSA25092, RSA54183, RSA30856, RSA20704, RSA05709, RSA50976, RSA48719, RSA28811, RSA22468, RSA55137, RSA30854, RSA33458, RSA23333, RSA30591, RSA02838, RSA17785, RSA34360, RSA30845, RSA23337, RSA45507, RSA23336, RSA20706, RSA56555, RSA56208, RSA23990, RSA44456, RSA23334, RSA08671, RSA20705, RSA56763,…
development	GO:0048504	regulation of timing of organ formation	8	5 out of 438 genes, 1.1%	19 out of 58650 genes, 0.0%	2.42e-07	0.00022	RSA08366, RSA08367, RSA02153, RSA11808, RSA03371
	GO:0003156	regulation of organ formation	5	5 out of 438 genes, 1.1%	24 out of 58650 genes, 0.0%	8.58e-07	0.00081	RSA08366, RSA08367, RSA02153, RSA11808, RSA03371
	GO:0048316	seed development	6	23 out of 438 genes, 5.3%	1089 out of 58650 genes, 1.9%	1.03e-05	0.00975	RSA49632, RSA23337, RSA49755, RSA02153, RSA01013, RSA23209, RSA45507, RSA03371, RSA23336, RSA06639, RSA23334, RSA08367, RSA20025, RSA07214, RSA52357, RSA11111, RSA31474, RSA02731, RSA08366, RSA48541, RSA07215, RSA23333, RSA11808
	GO:0010346	shoot axis formation	5	6 out of 438 genes, 1.4%	70 out of 58650 genes, 0.1%	1.46e-05	0.01387	RSA08366, RSA08367, RSA02153, RSA45507, RSA11808, RSA03371
	GO:0010223	secondary shoot formation	7	6 out of 438 genes, 1.4%	70 out of 58650 genes, 0.1%	1.46e-05	0.01387	RSA08366, RSA08367, RSA02153, RSA45507, RSA11808, RSA03371
	GO:0010160	formation of organ boundary	5	5 out of 438 genes, 1.1%	42 out of 58650 genes, 0.1%	1.53e-05	0.01453	RSA08366, RSA08367, RSA02153, RSA11808, RSA03371
	GO:0048859	formation of anatomical boundary	6	5 out of 438 genes, 1.1%	42 out of 58650 genes, 0.1%	1.53e-05	0.01453	RSA08366, RSA08367, RSA02153, RSA11808, RSA03371
	GO:0010016	shoot system morphogenesis	5	14 out of 438 genes, 3.2%	482 out of 58650 genes, 0.8%	2.01e-05	0.019	RSA42706, RSA18317, RSA42707, RSA18318, RSA02153, RSA12559, RSA45507, RSA03371, RSA18319, RSA08366, RSA08367, RSA49207, RSA11808, RSA02478
	GO:0010199	organ boundary specification between lateral organs and the meristem	8	4 out of 438 genes, 0.9%	22 out of 58650 genes, 0.0%	2.01e-05	0.01906	RSA08366, RSA08367, RSA02153, RSA11808
	GO:0007160	cell-matrix adhesion	5	3 out of 438 genes, 0.7%	8 out of 58650 genes, 0.0%	2.25e-05	0.02128	RSA01410, RSA01411, RSA31907
	GO:0010260	organ senescence	5	11 out of 438 genes, 2.5%	310 out of 58650 genes, 0.5%	2.57e-05	0.02437	RSA07214, RSA19419, RSA21074, RSA07213, RSA47025, RSA44447, RSA26332, RSA07216, RSA00372, RSA07215, RSA44446
	GO:0048367	shoot system development	6	31 out of 438 genes, 7.1%	1845 out of 58650 genes, 3.1%	2.93e-05	0.02774	RSA42706, RSA33050, RSA42707, RSA26160, RSA03507, RSA02153, RSA12559, RSA45507, RSA03371, RSA47025, RSA06639, RSA08367, RSA07216, RSA16982, RSA44446, RSA02478, RSA07214, RSA18317, RSA21074, RSA18318, RSA07213, RSA18319, RSA44447, RSA26161, RSA08366, RSA26332, RSA49207, RSA00372, RSA07215, RSA11808, RSA00921
	GO:0001763	morphogenesis of a branching structure	5	6 out of 438 genes, 1.4%	80 out of 58650 genes, 0.1%	3.15e-05	0.02985	RSA08366, RSA08367, RSA02153, RSA45507, RSA11808, RSA03371
	GO:0010150	leaf senescence	6	10 out of 438 genes, 2.3%	264 out of 58650 genes, 0.5%	3.45e-05	0.03266	RSA07214, RSA21074, RSA07213, RSA44447, RSA47025, RSA26332, RSA07216, RSA00372, RSA07215, RSA44446
signaling	GO:0000169	activation of MAPK activity involved in osmosensory signaling pathway	9	3 out of 438 genes, 0.7%	6 out of 58650 genes, 0.0%	8.13e-06	0.00768	RSA26161, RSA26160, RSA00921
	GO:0009738	abscisic acid-activated signaling pathway	6	13 out of 438 genes, 3.0%	446 out of 58650 genes, 0.8%	3.81e-05	0.03602	RSA07214, RSA26160, RSA07622, RSA18872, RSA34764, RSA07213, RSA26161, RSA18163, RSA07216, RSA34763, RSA07215, RSA00921, RSA22847
dormancy	GO:0097438	exit from dormancy	4	6 out of 438 genes, 1.4%	13 out of 58650 genes, 0.0%	2.75e-10	2.6e-07	RSA23336, RSA07214, RSA23334, RSA23337, RSA07215, RSA23333
	GO:0048838	release of seed from dormancy	7	6 out of 438 genes, 1.4%	13 out of 58650 genes, 0.0%	2.75e-10	2.6e-07	RSA23336, RSA07214, RSA23334, RSA23337, RSA07215, RSA23333
	GO:0010162	seed dormancy process	5	8 out of 438 genes, 1.8%	56 out of 58650 genes, 0.1%	9.42e-09	8.9e-06	RSA07214, RSA52357, RSA23337, RSA23336, RSA23334, RSA48541, RSA23333, RSA07215
	GO:0022611	dormancy process	3	8 out of 438 genes, 1.8%	57 out of 58650 genes, 0.1%	1.08e-08	1.02e-05	RSA07214, RSA52357, RSA23337, RSA23336, RSA23334, RSA48541, RSA23333, RSA07215
	GO:0010431	seed maturation	5	9 out of 438 genes, 2.1%	84 out of 58650 genes, 0.1%	1.49e-08	1.41e-05	RSA07214, RSA52357, RSA49632, RSA23337, RSA23336, RSA23334, RSA48541, RSA23333, RSA07215
	Molecular function
	GO ID	GO term	GO term level	List frequency	Genome frequency	Raw P-value	Corrected P-value	Genes annotated to the term
	GO:0016491	oxidoreductase activity	3	86 out of 438 genes, 19.6%	3083 out of 58650 genes, 5.3%	2.73e-26	9.28e-24	RSA25090, RSA33459, RSA39614, RSA03886, RSA37707, RSA44131, RSA32989, RSA34741, RSA42795, RSA54183, RSA13278, RSA23577, RSA05153, RSA39750, RSA37708, RSA34737, RSA11548, RSA39613, RSA23333, RSA44130, RSA03506, RSA34735, RSA39755, RSA19419, RSA39752, RSA09669, RSA49755, RSA37705, RSA40209, RSA23990, RSA39749, RSA37316, RSA20025, RSA56763, RSA30858, RSA06572, RSA23570, RSA13277, RSA19389, RSA33806,…
	GO:0016639	oxidoreductase activity, acting on the CH-NH2 group of donors, NAD or NADP as acceptor	5	6 out of 438 genes, 1.4%	12 out of 58650 genes, 0.0%	1.49e-10	5.07e-08	RSA37707, RSA37706, RSA09669, RSA37705, RSA09670, RSA37708
	GO:0016614	oxidoreductase activity, acting on CH-OH group of donors	4	20 out of 438 genes, 4.6%	557 out of 58650 genes, 0.9%	1.16e-08	3.96e-06	RSA03506, RSA39755, RSA25090, RSA39752, RSA35533, RSA40209, RSA25092, RSA39749, RSA32989, RSA49795, RSA20025, RSA23577, RSA23570, RSA11111, RSA39750, RSA11548, RSA25089, RSA23571, RSA25091, RSA18151
	GO:0016616	oxidoreductase activity, acting on the CH-OH group of donors, NAD or NADP as acceptor	5	19 out of 438 genes, 4.3%	515 out of 58650 genes, 0.9%	1.76e-08	6e-06	RSA03506, RSA39755, RSA25090, RSA39752, RSA35533, RSA25092, RSA39749, RSA32989, RSA49795, RSA20025, RSA23577, RSA23570, RSA11111, RSA39750, RSA11548, RSA25089, RSA23571, RSA25091, RSA18151
	GO:0050662	coenzyme binding	4	24 out of 438 genes, 5.5%	827 out of 58650 genes, 1.4%	2.43e-08	8.26e-06	RSA39755, RSA25090, RSA39752, RSA44129, RSA09669, RSA39614, RSA25092, RSA44131, RSA23990, RSA39749, RSA20025, RSA06572, RSA23577, RSA23570, RSA11111, RSA39750, RSA09670, RSA11548, RSA25089, RSA39613, RSA23571, RSA25091, RSA18151, RSA44130
	GO:0050062	long-chain-fatty-acyl-CoA reductase activity	6	5 out of 438 genes, 1.1%	14 out of 58650 genes, 0.0%	4.3e-08	1.46e-05	RSA34737, RSA34735, RSA34738, RSA34741, RSA34740
	GO:0080019	fatty-acyl-CoA reductase (alcohol-forming) activity	6	5 out of 438 genes, 1.1%	14 out of 58650 genes, 0.0%	4.3e-08	1.46e-05	RSA34737, RSA34735, RSA34738, RSA34741, RSA34740
	GO:0005506	iron ion binding	7	19 out of 438 genes, 4.3%	603 out of 58650 genes, 1.0%	2.04e-07	6.95e-05	RSA19419, RSA23337, RSA09669, RSA33282, RSA23336, RSA03886, RSA18251, RSA33805, RSA23334, RSA51300, RSA03877, RSA09670, RSA33281, RSA22468, RSA33804, RSA19389, RSA08541, RSA33806, RSA23333
	GO:0004352	glutamate dehydrogenase (NAD+) activity	6	4 out of 438 genes, 0.9%	8 out of 58650 genes, 0.0%	2.09e-07	7.13e-05	RSA37707, RSA37706, RSA37705, RSA37708
	GO:0010210	IAA-Phe conjugate hydrolase activity	6	4 out of 438 genes, 0.9%	8 out of 58650 genes, 0.0%	2.09e-07	7.13e-05	RSA17609, RSA17613, RSA17607, RSA17612
	GO:0010211	IAA-Leu conjugate hydrolase activity	6	4 out of 438 genes, 0.9%	8 out of 58650 genes, 0.0%	2.09e-07	7.13e-05	RSA17609, RSA17613, RSA17607, RSA17612
	GO:0035671	enone reductase activity	6	6 out of 438 genes, 1.4%	35 out of 58650 genes, 0.1%	2.26e-07	7.7e-05	RSA23577, RSA44131, RSA23571, RSA23570, RSA44129, RSA44130
	GO:0016627	oxidoreductase activity, acting on the CH-CH group of donors	4	20 out of 438 genes, 4.6%	683 out of 58650 genes, 1.2%	3.11e-07	0.0001	RSA44129, RSA38754, RSA55116, RSA39855, RSA45507, RSA29321, RSA03886, RSA44131, RSA23990, RSA13278, RSA06572, RSA54932, RSA23577, RSA23570, RSA39854, RSA22468, RSA13277, RSA23571, RSA08541, RSA44130
	GO:0004353	glutamate dehydrogenase [NAD(P)+] activity	6	4 out of 438 genes, 0.9%	9 out of 58650 genes, 0.0%	3.75e-07	0.00012	RSA37707, RSA37706, RSA37705, RSA37708
	GO:0009025	tagatose-bisphosphate aldolase activity	6	3 out of 438 genes, 0.7%	3 out of 58650 genes, 0.0%	4.13e-07	0.00014	RSA25092, RSA25090, RSA25091
	GO:0052638	indole-3-butyrate beta-glucosyltransferase activity	7	5 out of 438 genes, 1.1%	21 out of 58650 genes, 0.0%	4.18e-07	0.00014	RSA42706, RSA42707, RSA49207, RSA12559, RSA02478
	GO:0048037	cofactor binding	3	25 out of 438 genes, 5.7%	1066 out of 58650 genes, 1.8%	6.75e-07	0.00022	RSA30591, RSA39755, RSA25090, RSA39752, RSA44129, RSA09669, RSA39614, RSA25092, RSA44131, RSA23990, RSA39749, RSA20025, RSA06572, RSA23577, RSA23570, RSA11111, RSA39750, RSA09670, RSA11548, RSA25089, RSA39613, RSA23571, RSA25091, RSA18151, RSA44130
	GO:0052639	salicylic acid glucosyltransferase (ester-forming) activity	7	5 out of 438 genes, 1.1%	23 out of 58650 genes, 0.0%	6.83e-07	0.00023	RSA42706, RSA42707, RSA49207, RSA12559, RSA02478
	GO:0052640	salicylic acid glucosyltransferase (glucoside-forming) activity	7	5 out of 438 genes, 1.1%	23 out of 58650 genes, 0.0%	6.83e-07	0.00023	RSA42706, RSA42707, RSA49207, RSA12559, RSA02478
	GO:0052641	benzoic acid glucosyltransferase activity	7	5 out of 438 genes, 1.1%	23 out of 58650 genes, 0.0%	6.83e-07	0.00023	RSA42706, RSA42707, RSA49207, RSA12559, RSA02478
	GO:0016903	oxidoreductase activity, acting on the aldehyde or oxo group of donors	4	9 out of 438 genes, 2.1%	138 out of 58650 genes, 0.2%	1.09e-06	0.00037	RSA34735, RSA34738, RSA11111, RSA34737, RSA44456, RSA34741, RSA42795, RSA20025, RSA34740
	GO:0016628	oxidoreductase activity, acting on the CH-CH group of donors, NAD or NADP as acceptor	5	17 out of 438 genes, 3.9%	554 out of 58650 genes, 0.9%	1.27e-06	0.00043	RSA44129, RSA38754, RSA55116, RSA39855, RSA45507, RSA29321, RSA44131, RSA23990, RSA13278, RSA06572, RSA54932, RSA23577, RSA23570, RSA39854, RSA13277, RSA23571, RSA44130
	GO:0080002	UDP-glucose:4-aminobenzoate acylglucosyltransferase activity	7	5 out of 438 genes, 1.1%	29 out of 58650 genes, 0.0%	2.32e-06	0.00079	RSA42706, RSA42707, RSA49207, RSA12559, RSA02478
	GO:0010178	IAA-amino acid conjugate hydrolase activity	5	4 out of 438 genes, 0.9%	15 out of 58650 genes, 0.0%	3.92e-06	0.00133	RSA17609, RSA17613, RSA17607, RSA17612
	GO:0010295	(+)-abscisic acid 8'-hydroxylase activity	6	4 out of 438 genes, 0.9%	15 out of 58650 genes, 0.0%	3.92e-06	0.00133	RSA23336, RSA23334, RSA23337, RSA23333
	GO:0052902	spermidine:oxygen oxidoreductase (3-aminopropanal-forming) activity	6	3 out of 438 genes, 0.7%	5 out of 58650 genes, 0.0%	4.09e-06	0.00139	RSA30858, RSA30854, RSA30856
	GO:0052903	N1-acetylspermine:oxygen oxidoreductase (3-acetamidopropanal-forming) activity	6	3 out of 438 genes, 0.7%	5 out of 58650 genes, 0.0%	4.09e-06	0.00139	RSA30858, RSA30854, RSA30856
	GO:0052904	N1-acetylspermidine:oxygen oxidoreductase (3-acetamidopropanal-forming) activity	6	3 out of 438 genes, 0.7%	5 out of 58650 genes, 0.0%	4.09e-06	0.00139	RSA30858, RSA30854, RSA30856
	GO:0047787	delta4-3-oxosteroid 5beta-reductase activity	7	3 out of 438 genes, 0.7%	5 out of 58650 genes, 0.0%	4.09e-06	0.00139	RSA44131, RSA44129, RSA44130
	GO:0046527	glucosyltransferase activity	6	13 out of 438 genes, 3.0%	361 out of 58650 genes, 0.6%	4.12e-06	0.0014	RSA42706, RSA42707, RSA41016, RSA40239, RSA30845, RSA03684, RSA12559, RSA41019, RSA22789, RSA01159, RSA49207, RSA17648, RSA02478
	GO:0016620	oxidoreductase activity, acting on the aldehyde or oxo group of donors, NAD or NADP as acceptor	5	8 out of 438 genes, 1.8%	123 out of 58650 genes, 0.2%	4.42e-06	0.0015	RSA34735, RSA34738, RSA11111, RSA34737, RSA34741, RSA44456, RSA20025, RSA34740
	GO:0008442	3-hydroxyisobutyrate dehydrogenase activity	6	4 out of 438 genes, 0.9%	16 out of 58650 genes, 0.0%	5.2e-06	0.00176	RSA25089, RSA25092, RSA25090, RSA25091
	GO:0016618	hydroxypyruvate reductase activity	6	4 out of 438 genes, 0.9%	16 out of 58650 genes, 0.0%	5.2e-06	0.00176	RSA39755, RSA39749, RSA39752, RSA39750
	GO:0047995	hydroxyphenylpyruvate reductase activity	6	4 out of 438 genes, 0.9%	16 out of 58650 genes, 0.0%	5.2e-06	0.00176	RSA39755, RSA39749, RSA39752, RSA39750
	GO:0046872	metal ion binding	5	92 out of 438 genes, 21.0%	7852 out of 58650 genes, 13.4%	6.79e-06	0.00231	RSA19324, RSA25090, RSA39614, RSA20703, RSA47025, RSA00542, RSA48898, RSA18939, RSA03886, RSA37707, RSA32989, RSA13176, RSA42795, RSA07216, RSA32009, RSA14090, RSA05153, RSA33855, RSA07213, RSA44483, RSA37708, RSA14091, RSA14089, RSA49775, RSA39613, RSA23333, RSA03506, RSA19419, RSA09669, RSA49755, RSA37705, RSA20706, RSA18163, RSA40209, RSA33787, RSA23990, RSA56763, RSA01830, RSA02719, RSA11779,…
	GO:0043169	cation binding	4	92 out of 438 genes, 21.0%	7902 out of 58650 genes, 13.5%	8.76e-06	0.00298	RSA19324, RSA25090, RSA39614, RSA20703, RSA47025, RSA00542, RSA48898, RSA18939, RSA03886, RSA37707, RSA32989, RSA13176, RSA42795, RSA07216, RSA32009, RSA14090, RSA05153, RSA33855, RSA07213, RSA44483, RSA37708, RSA14091, RSA14089, RSA49775, RSA39613, RSA23333, RSA03506, RSA19419, RSA09669, RSA49755, RSA37705, RSA20706, RSA18163, RSA40209, RSA33787, RSA23990, RSA56763, RSA01830, RSA02719, RSA11779,…
	GO:0035251	UDP-glucosyltransferase activity	6	12 out of 438 genes, 2.7%	332 out of 58650 genes, 0.6%	9.29e-06	0.00315	RSA42706, RSA42707, RSA41016, RSA40239, RSA30845, RSA03684, RSA12559, RSA41019, RSA22789, RSA01159, RSA49207, RSA02478
	GO:0016638	oxidoreductase activity, acting on the CH-NH2 group of donors	4	6 out of 438 genes, 1.4%	69 out of 58650 genes, 0.1%	1.35e-05	0.00459	RSA37707, RSA37706, RSA09669, RSA37705, RSA09670, RSA37708
	GO:0046592	polyamine oxidase activity	6	3 out of 438 genes, 0.7%	7 out of 58650 genes, 0.0%	1.41e-05	0.00481	RSA30858, RSA30854, RSA30856
	GO:0052894	norspermine:oxygen oxidoreductase activity	6	3 out of 438 genes, 0.7%	7 out of 58650 genes, 0.0%	1.41e-05	0.00481	RSA30858, RSA30854, RSA30856
	GO:0052895	N1-acetylspermine:oxygen oxidoreductase (N1-acetylspermidine-forming) activity	6	3 out of 438 genes, 0.7%	7 out of 58650 genes, 0.0%	1.41e-05	0.00481	RSA30858, RSA30854, RSA30856
	GO:0052901	spermine:oxygen oxidoreductase (spermidine-forming) activity	6	3 out of 438 genes, 0.7%	7 out of 58650 genes, 0.0%	1.41e-05	0.00481	RSA30858, RSA30854, RSA30856
	GO:0047964	glyoxylate reductase activity	6	4 out of 438 genes, 0.9%	21 out of 58650 genes, 0.0%	1.66e-05	0.00564	RSA39755, RSA39749, RSA39752, RSA39750
	GO:0015103	inorganic anion transmembrane transporter activity	7	8 out of 438 genes, 1.8%	149 out of 58650 genes, 0.3%	1.8e-05	0.00613	RSA03126, RSA17785, RSA26258, RSA42434, RSA29376, RSA12639, RSA26257, RSA57623
	GO:0008194	UDP-glycosyltransferase activity	5	15 out of 438 genes, 3.4%	550 out of 58650 genes, 0.9%	2.13e-05	0.00724	RSA42706, RSA25067, RSA42707, RSA41016, RSA40239, RSA30845, RSA03684, RSA12559, RSA41019, RSA11779, RSA25066, RSA22789, RSA49207, RSA01159, RSA02478
	GO:0045543	gibberellin 2-beta-dioxygenase activity	6	3 out of 438 genes, 0.7%	8 out of 58650 genes, 0.0%	2.25e-05	0.00765	RSA33805, RSA33806, RSA33804
	GO:0030267	glyoxylate reductase (NADP) activity	6	4 out of 438 genes, 0.9%	23 out of 58650 genes, 0.0%	2.42e-05	0.00825	RSA39755, RSA39749, RSA39752, RSA39750
	GO:0005215	transporter activity	2	36 out of 438 genes, 8.2%	2289 out of 58650 genes, 3.9%	2.69e-05	0.00915	RSA38754, RSA39855, RSA17411, RSA29321, RSA00542, RSA29318, RSA36623, RSA45158, RSA33855, RSA08201, RSA26258, RSA31474, RSA45357, RSA39613, RSA57623, RSA29320, RSA03434, RSA17785, RSA45159, RSA24845, RSA36621, RSA07214, RSA03126, RSA29322, RSA21074, RSA29376, RSA02719, RSA42434, RSA39854, RSA12639, RSA26257, RSA34045, RSA02721, RSA45160, RSA29319, RSA07215
	GO:0016647	oxidoreductase activity, acting on the CH-NH group of donors, oxygen as acceptor	5	3 out of 438 genes, 0.7%	9 out of 58650 genes, 0.0%	3.36e-05	0.01142	RSA30858, RSA30854, RSA30856
	GO:0016707	gibberellin 3-beta-dioxygenase activity	6	3 out of 438 genes, 0.7%	9 out of 58650 genes, 0.0%	3.36e-05	0.01142	RSA33805, RSA33806, RSA33804
	GO:0030504	inorganic diphosphate transmembrane transporter activity	8	3 out of 438 genes, 0.7%	9 out of 58650 genes, 0.0%	3.36e-05	0.01142	RSA26257, RSA26258, RSA12639
	GO:0004616	phosphogluconate dehydrogenase (decarboxylating) activity	6	4 out of 438 genes, 0.9%	25 out of 58650 genes, 0.0%	3.42e-05	0.01165	RSA25089, RSA25092, RSA25090, RSA25091
	GO:0016645	oxidoreductase activity, acting on the CH-NH group of donors	4	5 out of 438 genes, 1.1%	51 out of 58650 genes, 0.1%	4.01e-05	0.01366	RSA30858, RSA30854, RSA33459, RSA30856, RSA33458
	GO:0022857	transmembrane transporter activity	3	31 out of 438 genes, 7.1%	1888 out of 58650 genes, 3.2%	4.49e-05	0.01529	RSA17785, RSA03434, RSA38754, RSA39855, RSA17411, RSA29321, RSA24845, RSA00542, RSA29318, RSA36621, RSA36623, RSA03126, RSA07214, RSA33855, RSA26258, RSA29322, RSA21074, RSA39854, RSA42434, RSA02719, RSA31474, RSA29376, RSA12639, RSA45357, RSA34045, RSA26257, RSA02721, RSA29319, RSA07215, RSA57623, RSA29320
	GO:0005315	inorganic phosphate transmembrane transporter activity	5	4 out of 438 genes, 0.9%	27 out of 58650 genes, 0.0%	4.69e-05	0.01597	RSA26257, RSA17785, RSA26258, RSA12639
	GO:0033760	2'-deoxymugineic-acid 2'-dioxygenase activity	6	3 out of 438 genes, 0.7%	10 out of 58650 genes, 0.0%	4.77e-05	0.01623	RSA33805, RSA33806, RSA33804
	GO:0015925	galactosidase activity	6	6 out of 438 genes, 1.4%	88 out of 58650 genes, 0.2%	5.41e-05	0.01842	RSA26654, RSA13633, RSA02838, RSA34278, RSA26655, RSA01013
	GO:0016705	oxidoreductase activity, acting on paired donors, with incorporation or reduction of molecular oxygen	4	16 out of 438 genes, 3.7%	669 out of 58650 genes, 1.1%	5.48e-05	0.01866	RSA19419, RSA23337, RSA49755, RSA23336, RSA03886, RSA18251, RSA33805, RSA23334, RSA51300, RSA03877, RSA14786, RSA22468, RSA33804, RSA08541, RSA33806, RSA23333
	GO:0004753	saccharopine dehydrogenase activity	6	2 out of 438 genes, 0.5%	2 out of 58650 genes, 0.0%	5.56e-05	0.01891	RSA33459, RSA33458
	GO:0045181	glutamate synthase activity, NAD(P)H as acceptor	6	2 out of 438 genes, 0.5%	2 out of 58650 genes, 0.0%	5.56e-05	0.01891	RSA09669, RSA09670
	GO:0004355	glutamate synthase (NADPH) activity	7	2 out of 438 genes, 0.5%	2 out of 58650 genes, 0.0%	5.56e-05	0.01891	RSA09669, RSA09670
	GO:0004755	saccharopine dehydrogenase (NADP+, L-glutamate-forming) activity	7	2 out of 438 genes, 0.5%	2 out of 58650 genes, 0.0%	5.56e-05	0.01891	RSA33459, RSA33458
	GO:0016040	glutamate synthase (NADH) activity	7	2 out of 438 genes, 0.5%	2 out of 58650 genes, 0.0%	5.56e-05	0.01891	RSA09669, RSA09670
	GO:0047130	saccharopine dehydrogenase (NADP+, L-lysine-forming) activity	7	2 out of 438 genes, 0.5%	2 out of 58650 genes, 0.0%	5.56e-05	0.01891	RSA33459, RSA33458
	GO:0047131	saccharopine dehydrogenase (NAD+, L-glutamate-forming) activity	7	2 out of 438 genes, 0.5%	2 out of 58650 genes, 0.0%	5.56e-05	0.01891	RSA33459, RSA33458
	GO:0005544	calcium-dependent phospholipid binding	5	4 out of 438 genes, 0.9%	30 out of 58650 genes, 0.1%	7.2e-05	0.02451	RSA45158, RSA45159, RSA45160, RSA51312
	GO:0016758	transferase activity, transferring hexosyl groups	5	17 out of 438 genes, 3.9%	770 out of 58650 genes, 1.3%	8.58e-05	0.02918	RSA42706, RSA02838, RSA42707, RSA30845, RSA12559, RSA41019, RSA22789, RSA02478, RSA25067, RSA41016, RSA40239, RSA03684, RSA11779, RSA25066, RSA01159, RSA49207, RSA17648
	GO:0020037	heme binding	5	13 out of 438 genes, 3.0%	486 out of 58650 genes, 0.8%	9.04e-05	0.03076	RSA18297, RSA03877, RSA23337, RSA22468, RSA31474, RSA23336, RSA03886, RSA03264, RSA18251, RSA08541, RSA23334, RSA51300, RSA23333
	GO:0016832	aldehyde-lyase activity	5	4 out of 438 genes, 0.9%	34 out of 58650 genes, 0.1%	0.00011	0.04051	RSA25089, RSA25092, RSA25090, RSA25091
	GO:0016701	oxidoreductase activity, acting on single donors with incorporation of molecular oxygen	4	9 out of 438 genes, 2.1%	254 out of 58650 genes, 0.4%	0.00014	0.04766	RSA14786, RSA52357, RSA19419, RSA49755, RSA33804, RSA33805, RSA19389, RSA33806, RSA48541
