# Supplementary material for: The RhHB1/RhLOX4 module affects the dehydration tolerance of rose flowers (Rosa hybrida) by fine-tuning jasmonic acid levels
Source: Hortic Res. 2020 May 2;7:74. doi: 10.1038/s41438-020-0299-z (PMC7195446; doi:10.1038/s41438-020-0299-z)
Supplement: Supplementary file 5 — Data S3 [file 41438_2020_299_MOESM5_ESM.zip]

Archive with 1 entries (1 files):
- rdml_data.xml
