# Supplementary material for: The RhHB1/RhLOX4 module affects the dehydration tolerance of rose flowers (Rosa hybrida) by fine-tuning jasmonic acid levels
Source: Hortic Res. 2020 May 2;7:74. doi: 10.1038/s41438-020-0299-z (PMC7195446; doi:10.1038/s41438-020-0299-z)
Supplement: Supplementary file 5 — Data S3 [file 41438_2020_299_MOESM5_ESM.zip › rdml_data.xml]

<?xml version="1.0" encoding="UTF-8" standalone="yes"?>
<rdml xmlns="http://www.rdml.org" version="1.0">
    <dateMade>2020-02-12T10:39:08.998</dateMade>
    <dateUpdated>2020-02-12T10:39:08.998</dateUpdated>
    <sample id="dehydration_0h_1_RhUBI1">
        <type>unkn</type>
    </sample>
    <sample id="dehydration_0h_2_RhUBI1">
        <type>unkn</type>
    </sample>
    <sample id="dehydration_0h_3_RhUBI1">
        <type>unkn</type>
    </sample>
    <sample id="dehydration_0h_4_RhUBI1">
        <type>unkn</type>
    </sample>
    <sample id="dehydration_0h_5_RhUBI1">
        <type>unkn</type>
    </sample>
    <sample id="dehydration_0h_1_Target gene">
        <type>unkn</type>
    </sample>
    <sample id="dehydration_0h_2_Target gene">
        <type>unkn</type>
    </sample>
    <sample id="dehydration_0h_3_Target gene">
        <type>unkn</type>
    </sample>
    <sample id="dehydration_0h_4_Target gene">
        <type>unkn</type>
    </sample>
    <sample id="dehydration_0h_5_Target gene">
        <type>unkn</type>
    </sample>
    <sample id="dehydration_3h_1_RhUBI1">
        <type>unkn</type>
    </sample>
    <sample id="dehydration_3h_2_RhUBI1">
        <type>unkn</type>
    </sample>
    <sample id="dehydration_3h_3_RhUBI1">
        <type>unkn</type>
    </sample>
    <sample id="dehydration_3h_4_RhUBI1">
        <type>unkn</type>
    </sample>
    <sample id="dehydration_3h_5_RhUBI1">
        <type>unkn</type>
    </sample>
    <sample id="dehydration_3h_1_Target gene">
        <type>unkn</type>
    </sample>
    <sample id="dehydration_3h_2_Target gene">
        <type>unkn</type>
    </sample>
    <sample id="dehydration_3h_3_Target gene">
        <type>unkn</type>
    </sample>
    <sample id="dehydration_3h_4_Target gene">
        <type>unkn</type>
    </sample>
    <sample id="dehydration_3h_5_Target gene">
        <type>unkn</type>
    </sample>
    <sample id="dehydration_6h_1_RhUBI1">
        <type>unkn</type>
    </sample>
    <sample id="dehydration_6h_3_RhUBI1">
        <type>unkn</type>
    </sample>
    <sample id="dehydration_6h_4_RhUBI1">
        <type>unkn</type>
    </sample>
    <sample id="dehydration_6h_5_RhUBI1">
        <type>unkn</type>
    </sample>
    <sample id="dehydration_6h_1_Target gene">
        <type>unkn</type>
    </sample>
    <sample id="dehydration_6h_2_Target gene">
        <type>unkn</type>
    </sample>
    <sample id="dehydration_6h_3_Target gene">
        <type>unkn</type>
    </sample>
    <sample id="dehydration_6h_4_Target gene">
        <type>unkn</type>
    </sample>
    <sample id="dehydration_6h_5_Target gene">
        <type>unkn</type>
    </sample>
    <sample id="dehydration_12h_1_RhUBI1">
        <type>unkn</type>
    </sample>
    <sample id="dehydration_12h_2_RhUBI1">
        <type>unkn</type>
    </sample>
    <sample id="dehydration_12h_3_RhUBI1">
        <type>unkn</type>
    </sample>
    <sample id="dehydration_12h_4_RhUBI1">
        <type>unkn</type>
    </sample>
    <sample id="dehydration_12h_5_RhUBI1">
        <type>unkn</type>
    </sample>
    <sample id="dehydration_12h_1_Target gene">
        <type>unkn</type>
    </sample>
    <sample id="dehydration_12h_2_Target gene">
        <type>unkn</type>
    </sample>
    <sample id="dehydration_12h_3_Target gene">
        <type>unkn</type>
    </sample>
    <sample id="dehydration_12h_4_Target gene">
        <type>unkn</type>
    </sample>
    <sample id="dehydration_12h_5_Target gene">
        <type>unkn</type>
    </sample>
    <sample id="dehydration_24h_1_RhUBI1">
        <type>unkn</type>
    </sample>
    <sample id="dehydration_24h_2_RhUBI1">
        <type>unkn</type>
    </sample>
    <sample id="dehydration_24h_3_RhUBI1">
        <type>unkn</type>
    </sample>
    <sample id="dehydration_24h_4_RhUBI1">
        <type>unkn</type>
    </sample>
    <sample id="dehydration_24h_5_RhUBI1">
        <type>unkn</type>
    </sample>
    <sample id="dehydration_24h_1_Target gene">
        <type>unkn</type>
    </sample>
    <sample id="dehydration_24h_2_Target gene">
        <type>unkn</type>
    </sample>
    <sample id="dehydration_24h_3_Target gene">
        <type>unkn</type>
    </sample>
    <sample id="dehydration_24h_4_Target gene">
        <type>unkn</type>
    </sample>
    <sample id="dehydration_24h_5_Target gene">
        <type>unkn</type>
    </sample>
    <target id="Target gene">
        <description>None</description>
        <type>toi</type>
        <dyeId>SYBR</dyeId>
    </target>
    <target id="RhUBI1">
        <description>None</description>
        <type>toi</type>
        <dyeId>SYBR</dyeId>
    </target>
    <thermalCyclingConditions id="c1c8a0a18c864fc88077d617fd6b574a">
        <step>
            <nr>1</nr>
            <temperature>
                <temperature>95.0</temperature>
                <duration>20</duration>
                <ramp>2.4950132</ramp>
            </temperature>
        </step>
        <step>
            <nr>2</nr>
            <temperature>
                <temperature>95.0</temperature>
                <duration>3</duration>
                <ramp>2.4950132</ramp>
            </temperature>
        </step>
        <step>
            <nr>3</nr>
            <temperature>
                <temperature>60.0</temperature>
                <duration>30</duration>
                <ramp>2.297026</ramp>
            </temperature>
        </step>
        <step>
            <nr>4</nr>
            <loop>
                <goto>2</goto>
                <repeat>40</repeat>
            </loop>
        </step>
        <step>
            <nr>5</nr>
            <temperature>
                <temperature>95.0</temperature>
                <duration>15</duration>
                <ramp>2.4950132</ramp>
            </temperature>
        </step>
        <step>
            <nr>6</nr>
            <temperature>
                <temperature>60.0</temperature>
                <duration>60</duration>
                <ramp>2.297026</ramp>
            </temperature>
        </step>
        <step>
            <nr>7</nr>
            <gradient>
                <highTemperature>95.0</highTemperature>
                <lowTemperature>60.0</lowTemperature>
                <duration>15</duration>
                <ramp>2.4950132</ramp>
            </gradient>
        </step>
    </thermalCyclingConditions>
    <experiment id="RDML file for qRT-PCR parameters"/>
</rdml>
